# Supplementary material for: Comparative Tear Fluid Proteomics to Explore Treatment Responsiveness in Diabetic Macular Edema: A Pilot Study
Source: J Proteome Res. 2025 Aug 29;24(10):4925–34. doi: 10.1021/acs.jproteome.5c00181 (PMC12501991; doi:10.1021/acs.jproteome.5c00181)
Supplement: Supplementary file 1 [file pr5c00181_si_002.xlsx]

## Sheet: S1_Demographics in proteome
Supplementary Table S1. Demographic details of subjects enrolled for proteomics research.
Variables	Responder (Eyes=5)	Non-responders (Eyes=4)
Age (years)	55.5± 10.4	72.0± 17.5
HbA1c (%)	8.3± 1.2	6.9± 0.9
Cre (mg/dL)	0.8± 0.2	0.8± 0.3
BUN (mg/dL)	23.4± 7.9	20.0± 1.8
pre-treatment CVA (logMAR)	0.43± 0.36	0.88± 0.45
post-treatment CVA (logMAR)	0.31± 0.30	0.90± 0.51
pre-treatment IOP (mmHg)	16.4± 2.1	18.2± 2.1
post-treatment IOP (mmHg)	16.6± 3.0	17.9± 4.0
DR staging	NPDR=1 PDR=4	NPDR=3 PDR=1

## Sheet: S2_list of identified proteins
Supplementary Table S2. List of proteins identified in diabetic macular edema subjects.
Gene_Symbol.x	Description	responder1	refractory1	responder2	responder3	responder4	responder5	refractory2	refractory3	refractory4
CEACAM5	Carcinoembryonic antigen-related cell adhesion molecule 5 OS=Homo sapiens OX=9606 GN=CEACAM5 PE=1 SV=4	80.4	155.3	80.9	157.3	NA	NA	NA	NA	NA
TXNDC12	Thioredoxin domain-containing protein 12 OS=Homo sapiens OX=9606 GN=TXNDC12 PE=1 SV=1	121.4	111.2	121.9	123.8	NA	NA	NA	NA	NA
APIP	Methylthioribulose-1-phosphate dehydratase OS=Homo sapiens OX=9606 GN=APIP PE=1 SV=1	94.2	109.4	109.4	104.1	NA	NA	NA	NA	NA
CIAO1	Probable cytosolic iron-sulfur protein assembly protein CIAO1 OS=Homo sapiens OX=9606 GN=CIAO1 PE=1 SV=1	106.5	99.4	NA	NA	NA	NA	NA	NA	NA
IGKV2-40	Immunoglobulin kappa variable 2-40 OS=Homo sapiens OX=9606 GN=IGKV2-40 PE=3 SV=2	91.3	77.1	NA	NA	NA	NA	NA	NA	NA
PURA	Transcriptional activator protein Pur-alpha OS=Homo sapiens OX=9606 GN=PURA PE=1 SV=2	105.1	100.2	97.1	113.7	NA	NA	NA	NA	NA
TES	Testin OS=Homo sapiens OX=9606 GN=TES PE=1 SV=1	111.5	91.1	94.8	74.1	NA	NA	NA	NA	NA
CBX3	Chromobox protein homolog 3 OS=Homo sapiens OX=9606 GN=CBX3 PE=1 SV=4	89.7	102.2	NA	NA	NA	NA	NA	NA	NA
USP5	Ubiquitin carboxyl-terminal hydrolase 5 OS=Homo sapiens OX=9606 GN=USP5 PE=1 SV=2	108.7	116.5	107.5	109.7	NA	NA	NA	NA	NA
ALDOA	Fructose-bisphosphate aldolase A OS=Homo sapiens OX=9606 GN=ALDOA PE=1 SV=2	117.8	113.6	140.6	141	105.1	90.4	110.1	114.2	74.8
KRT79	Keratin, type II cytoskeletal 79 OS=Homo sapiens OX=9606 GN=KRT79 PE=1 SV=2	NA	NA	NA	NA	95.3	39.2	99.4	95.7	51.9
SCGB1D2	Secretoglobin family 1D member 2 OS=Homo sapiens OX=9606 GN=SCGB1D2 PE=2 SV=1	80.3	75.8	NA	NA	NA	NA	NA	NA	NA
AKT2	RAC-beta serine/threonine-protein kinase OS=Homo sapiens OX=9606 GN=AKT2 PE=1 SV=2	102.9	99.4	NA	NA	NA	NA	NA	NA	NA
APOBEC3B	DNA dC->dU-editing enzyme APOBEC-3B OS=Homo sapiens OX=9606 GN=APOBEC3B PE=1 SV=1	78.8	107.2	93	130.1	101.6	145	106.1	81.9	97.8
GBF1	Golgi-specific brefeldin A-resistance guanine nucleotide exchange factor 1 OS=Homo sapiens OX=9606 GN=GBF1 PE=1 SV=2	118	123.4	NA	NA	NA	NA	NA	NA	NA
LSAMP	Limbic system-associated membrane protein OS=Homo sapiens OX=9606 GN=LSAMP PE=1 SV=2	83.7	76.2	NA	NA	NA	NA	NA	NA	NA
CAPNS1	Calpain small subunit 1 OS=Homo sapiens OX=9606 GN=CAPNS1 PE=1 SV=1	109.6	131.7	120.4	131.7	87	93.4	77.1	124.7	72.6
YWHAZ	14-3-3 protein zeta/delta OS=Homo sapiens OX=9606 GN=YWHAZ PE=1 SV=1	106.5	157.7	130.8	148.3	95.5	93	109.4	115.7	71
LAMA4	Laminin subunit alpha-4 OS=Homo sapiens OX=9606 GN=LAMA4 PE=1 SV=4	98.1	87.6	NA	NA	NA	NA	NA	NA	NA
MTPN	Myotrophin OS=Homo sapiens OX=9606 GN=MTPN PE=1 SV=2	118.7	128.6	125.9	121	102.8	105.5	80.4	107.4	75.6
EEF1A2	Elongation factor 1-alpha 2 OS=Homo sapiens OX=9606 GN=EEF1A2 PE=1 SV=1	109.4	133.2	85.9	87.7	107.4	92.5	81.6	130.7	66.4
GATD3B	Putative glutamine amidotransferase-like class 1 domain-containing protein 3B, mitochondrial OS=Homo sapiens OX=9606 GN=GATD3B PE=5 SV=1	101.4	150.2	NA	NA	NA	NA	NA	NA	NA
ABR	Active breakpoint cluster region-related protein OS=Homo sapiens OX=9606 GN=ABR PE=1 SV=2	97.1	86.9	NA	NA	NA	NA	NA	NA	NA
NCF4	Neutrophil cytosol factor 4 OS=Homo sapiens OX=9606 GN=NCF4 PE=1 SV=2	95.2	60.9	NA	NA	NA	NA	NA	NA	NA
ENO3	Beta-enolase OS=Homo sapiens OX=9606 GN=ENO3 PE=1 SV=5	NA	NA	NA	NA	106.9	106.9	108.8	89.6	98.8
PYCARD	Apoptosis-associated speck-like protein containing a CARD OS=Homo sapiens OX=9606 GN=PYCARD PE=1 SV=2	103.3	81.6	116.9	79.9	99.3	107.6	103.2	107.2	90.5
RABEP2	Rab GTPase-binding effector protein 2 OS=Homo sapiens OX=9606 GN=RABEP2 PE=1 SV=2	86.6	90.3	NA	NA	NA	NA	NA	NA	NA
MPO	Myeloperoxidase OS=Homo sapiens OX=9606 GN=MPO PE=1 SV=1	71.2	70.5	87.4	68.3	99.3	89.4	98.6	76.2	110
GAPVD1	GTPase-activating protein and VPS9 domain-containing protein 1 OS=Homo sapiens OX=9606 GN=GAPVD1 PE=1 SV=2	113.9	143.5	109.6	101.9	NA	NA	NA	NA	NA
ARFGEF2	Brefeldin A-inhibited guanine nucleotide-exchange protein 2 OS=Homo sapiens OX=9606 GN=ARFGEF2 PE=1 SV=3	94.3	113.8	NA	NA	NA	NA	NA	NA	NA
EEF1G	Elongation factor 1-gamma OS=Homo sapiens OX=9606 GN=EEF1G PE=1 SV=3	106.2	100.7	95.5	93.8	91.6	89.1	99.7	105.3	78.5
H2AC20	Histone H2A type 2-C OS=Homo sapiens OX=9606 GN=H2AC20 PE=1 SV=4	89.5	99.4	76.7	86.9	NA	NA	NA	NA	NA
EML6	Echinoderm microtubule-associated protein-like 6 OS=Homo sapiens OX=9606 GN=EML6 PE=2 SV=2	107	175	NA	NA	NA	NA	NA	NA	NA
MST1L	Putative macrophage stimulating 1-like protein OS=Homo sapiens OX=9606 GN=MST1L PE=2 SV=2	121	82	NA	NA	NA	NA	NA	NA	NA
IFIT3	Interferon-induced protein with tetratricopeptide repeats 3 OS=Homo sapiens OX=9606 GN=IFIT3 PE=1 SV=1	90.2	74.2	NA	NA	NA	NA	NA	NA	NA
SELENBP1	Methanethiol oxidase OS=Homo sapiens OX=9606 GN=SELENBP1 PE=1 SV=2	112.9	160.9	132.7	146.2	93.2	93.9	93	118.3	85.4
CASP14	Caspase-14 OS=Homo sapiens OX=9606 GN=CASP14 PE=1 SV=2	79.6	94.9	83	83.2	249	303.7	112.1	39.8	54.3
H2AC25	Histone H2A type 3 OS=Homo sapiens OX=9606 GN=H2AC25 PE=1 SV=3	89.5	99.4	76.7	86.9	NA	NA	NA	NA	NA
CHKB	Choline/ethanolamine kinase OS=Homo sapiens OX=9606 GN=CHKB PE=1 SV=3	100.6	86.7	NA	NA	NA	NA	NA	NA	NA
PPP2R1B	Serine/threonine-protein phosphatase 2A 65 kDa regulatory subunit A beta isoform OS=Homo sapiens OX=9606 GN=PPP2R1B PE=1 SV=3	101.2	114.6	NA	NA	NA	NA	NA	NA	NA
HNRNPAB	Heterogeneous nuclear ribonucleoprotein A/B OS=Homo sapiens OX=9606 GN=HNRNPAB PE=1 SV=2	107	86.1	NA	NA	NA	NA	NA	NA	NA
IGHV1-69	Immunoglobulin heavy variable 1-69 OS=Homo sapiens OX=9606 GN=IGHV1-69 PE=1 SV=2	97.2	90.3	118.4	55.6	81	82.2	111.9	95.5	158.6
GMFG	Glia maturation factor gamma OS=Homo sapiens OX=9606 GN=GMFG PE=1 SV=1	104.5	74.5	92.4	96.8	NA	NA	NA	NA	NA
MAPK13	Mitogen-activated protein kinase 13 OS=Homo sapiens OX=9606 GN=MAPK13 PE=1 SV=1	100.2	97.5	NA	NA	NA	NA	NA	NA	NA
PRKAR1A	cAMP-dependent protein kinase type I-alpha regulatory subunit OS=Homo sapiens OX=9606 GN=PRKAR1A PE=1 SV=1	101	83.1	NA	NA	NA	NA	NA	NA	NA
TLN2	Talin-2 OS=Homo sapiens OX=9606 GN=TLN2 PE=1 SV=4	75.2	85.9	NA	NA	NA	NA	NA	NA	NA
YKT6	Synaptobrevin homolog YKT6 OS=Homo sapiens OX=9606 GN=YKT6 PE=1 SV=1	105.5	102.8	NA	NA	NA	NA	NA	NA	NA
MIEN1	Migration and invasion enhancer 1 OS=Homo sapiens OX=9606 GN=MIEN1 PE=1 SV=1	112	115	172.2	85.7	NA	NA	NA	NA	NA
SIL1	Nucleotide exchange factor SIL1 OS=Homo sapiens OX=9606 GN=SIL1 PE=1 SV=1	94.9	58.4	66.7	63.1	NA	NA	NA	NA	NA
PUDP	Pseudouridine-5'-phosphatase OS=Homo sapiens OX=9606 GN=PUDP PE=1 SV=3	134.9	100	98.6	87.1	NA	NA	NA	NA	NA
RAB10	Ras-related protein Rab-10 OS=Homo sapiens OX=9606 GN=RAB10 PE=1 SV=1	79.9	142.2	88.5	106.3	NA	NA	NA	NA	NA
VBP1	Prefoldin subunit 3 OS=Homo sapiens OX=9606 GN=VBP1 PE=1 SV=4	118.5	98.9	121.1	92.7	NA	NA	NA	NA	NA
CNBP	CCHC-type zinc finger nucleic acid binding protein OS=Homo sapiens OX=9606 GN=CNBP PE=1 SV=1	135.5	119.9	90.6	103.7	NA	NA	NA	NA	NA
DPP7	Dipeptidyl peptidase 2 OS=Homo sapiens OX=9606 GN=DPP7 PE=1 SV=3	99	96.3	72.7	107.8	NA	NA	NA	NA	NA
NUCKS1	Nuclear ubiquitous casein and cyclin-dependent kinase substrate 1 OS=Homo sapiens OX=9606 GN=NUCKS1 PE=1 SV=1	98	165.8	65.7	108.7	NA	NA	NA	NA	NA
ABRACL	Costars family protein ABRACL OS=Homo sapiens OX=9606 GN=ABRACL PE=1 SV=1	120.2	116.5	68.7	86.4	NA	NA	NA	NA	NA
DIABLO	Diablo IAP-binding mitochondrial protein OS=Homo sapiens OX=9606 GN=DIABLO PE=1 SV=1	97.1	106.9	NA	NA	NA	NA	NA	NA	NA
ADH1B	All-trans-retinol dehydrogenase [NAD(+)] ADH1B OS=Homo sapiens OX=9606 GN=ADH1B PE=1 SV=3	122.1	198.4	81.1	159.5	109.4	84.7	89.6	120.2	83.4
ABI2	Abl interactor 2 OS=Homo sapiens OX=9606 GN=ABI2 PE=1 SV=1	88.2	120	NA	NA	NA	NA	NA	NA	NA
PAXX	Protein PAXX OS=Homo sapiens OX=9606 GN=PAXX PE=1 SV=2	106.2	113.1	84.7	93.5	NA	NA	NA	NA	NA
GGPS1	Geranylgeranyl pyrophosphate synthase OS=Homo sapiens OX=9606 GN=GGPS1 PE=1 SV=1	117.2	122.4	NA	NA	NA	NA	NA	NA	NA
RNF214	RING finger protein 214 OS=Homo sapiens OX=9606 GN=RNF214 PE=1 SV=2	99.8	148.8	NA	NA	NA	NA	NA	NA	NA
PITPNB	Phosphatidylinositol transfer protein beta isoform OS=Homo sapiens OX=9606 GN=PITPNB PE=1 SV=2	92.8	86.1	NA	NA	88.3	84.6	103	145.1	75.6
PSMB10	Proteasome subunit beta type-10 OS=Homo sapiens OX=9606 GN=PSMB10 PE=1 SV=1	97.3	160.2	101.3	109.1	99.3	106.4	92.5	96.3	100.2
GSTA1	Glutathione S-transferase A1 OS=Homo sapiens OX=9606 GN=GSTA1 PE=1 SV=3	116.5	114.1	145.6	93.6	79.1	63	75.1	179.6	71.2
HSPA7	Putative heat shock 70 kDa protein 7 OS=Homo sapiens OX=9606 GN=HSPA7 PE=5 SV=2	115.2	157.2	132.5	163.4	90.9	85.4	97.4	123.8	73.9
REPS1	RalBP1-associated Eps domain-containing protein 1 OS=Homo sapiens OX=9606 GN=REPS1 PE=1 SV=3	100.8	101.9	NA	NA	NA	NA	NA	NA	NA
HADH	Hydroxyacyl-coenzyme A dehydrogenase, mitochondrial OS=Homo sapiens OX=9606 GN=HADH PE=1 SV=3	89.9	117.7	NA	NA	NA	NA	NA	NA	NA
CC2D1B	Coiled-coil and C2 domain-containing protein 1B OS=Homo sapiens OX=9606 GN=CC2D1B PE=1 SV=1	94.1	103.4	NA	NA	NA	NA	NA	NA	NA
AOX1	Aldehyde oxidase OS=Homo sapiens OX=9606 GN=AOX1 PE=1 SV=2	91.7	102.3	234.6	107.4	NA	NA	NA	NA	NA
KRT32	Keratin, type I cuticular Ha2 OS=Homo sapiens OX=9606 GN=KRT32 PE=1 SV=3	NA	NA	82	55.8	90.4	71.4	105.1	89.1	94.2
HBA1; HBA2	Hemoglobin subunit alpha OS=Homo sapiens OX=9606 GN=HBA2 PE=1 SV=2	45.2	49.2	NA	NA	NA	NA	NA	NA	NA
LAMP2	Lysosome-associated membrane glycoprotein 2 OS=Homo sapiens OX=9606 GN=LAMP2 PE=1 SV=2	93.8	93.4	NA	NA	NA	NA	NA	NA	NA
RPL3	60S ribosomal protein L3 OS=Homo sapiens OX=9606 GN=RPL3 PE=1 SV=2	90.4	111.5	72.6	89.9	NA	NA	NA	NA	NA
SERPINB7	Serpin B7 OS=Homo sapiens OX=9606 GN=SERPINB7 PE=1 SV=1	92.2	105.7	97	89.7	NA	NA	NA	NA	NA
CRIP2	Cysteine-rich protein 2 OS=Homo sapiens OX=9606 GN=CRIP2 PE=1 SV=1	106.2	100.4	104.1	81.6	NA	NA	NA	NA	NA
TRIP10	Cdc42-interacting protein 4 OS=Homo sapiens OX=9606 GN=TRIP10 PE=1 SV=3	97.8	120.9	110.7	103.4	NA	NA	NA	NA	NA
EEF1D	Elongation factor 1-delta OS=Homo sapiens OX=9606 GN=EEF1D PE=1 SV=5	97.7	95.2	76.2	63.9	NA	NA	NA	NA	NA
FAM186A	Protein FAM186A OS=Homo sapiens OX=9606 GN=FAM186A PE=2 SV=3	97.5	101.8	NA	NA	NA	NA	NA	NA	NA
S100A12	Protein S100-A12 OS=Homo sapiens OX=9606 GN=S100A12 PE=1 SV=2	83.4	94.4	89.9	47	NA	NA	NA	NA	NA
SMARCA4	Transcription activator BRG1 OS=Homo sapiens OX=9606 GN=SMARCA4 PE=1 SV=2	52.2	55.7	NA	NA	NA	NA	NA	NA	NA
TSPAN1	Tetraspanin-1 OS=Homo sapiens OX=9606 GN=TSPAN1 PE=1 SV=2	71.2	105.1	NA	NA	NA	NA	NA	NA	NA
IAH1	Isoamyl acetate-hydrolyzing esterase 1 homolog OS=Homo sapiens OX=9606 GN=IAH1 PE=1 SV=1	96.4	106.4	NA	NA	NA	NA	NA	NA	NA
HSP90AA5P	Putative heat shock protein HSP 90-alpha A5 OS=Homo sapiens OX=9606 GN=HSP90AA5P PE=2 SV=1	116.4	110.9	95.3	139.1	96.1	101.8	89.5	127	86.3
LAP3	Cytosol aminopeptidase OS=Homo sapiens OX=9606 GN=LAP3 PE=1 SV=3	114.3	136.1	112.1	115.9	94.7	113.6	90.8	94.8	87.2
PTPN11	Tyrosine-protein phosphatase non-receptor type 11 OS=Homo sapiens OX=9606 GN=PTPN11 PE=1 SV=3	102.7	83.5	63.8	84.8	NA	NA	NA	NA	NA
ATP6V1A	V-type proton ATPase catalytic subunit A OS=Homo sapiens OX=9606 GN=ATP6V1A PE=1 SV=2	102.9	130.9	96.7	125.3	128.9	99.6	99.4	86.1	97.3
IGKV1D-8	Immunoglobulin kappa variable 1D-8 OS=Homo sapiens OX=9606 GN=IGKV1D-8 PE=3 SV=6	NA	NA	144.7	44.4	NA	NA	NA	NA	NA
CPA4	Carboxypeptidase A4 OS=Homo sapiens OX=9606 GN=CPA4 PE=1 SV=2	81	89	57.4	77.8	NA	NA	NA	NA	NA
H2AZ2	Histone H2A.V OS=Homo sapiens OX=9606 GN=H2AZ2 PE=1 SV=3	59	54.2	76.7	86.9	NA	NA	NA	NA	NA
EPS8	Epidermal growth factor receptor kinase substrate 8 OS=Homo sapiens OX=9606 GN=EPS8 PE=1 SV=1	97.1	116.5	NA	NA	NA	NA	NA	NA	NA
PTGR1	Prostaglandin reductase 1 OS=Homo sapiens OX=9606 GN=PTGR1 PE=1 SV=2	109.4	145.7	109.5	147	98.9	92.8	94.6	124.3	88.5
RASAL1	RasGAP-activating-like protein 1 OS=Homo sapiens OX=9606 GN=RASAL1 PE=1 SV=3	52.1	53.8	NA	NA	NA	NA	NA	NA	NA
ITIH2	Inter-alpha-trypsin inhibitor heavy chain H2 OS=Homo sapiens OX=9606 GN=ITIH2 PE=1 SV=2	124.5	69	138.2	75.4	85.6	83.3	75.4	110.4	102.1
LCN2	Neutrophil gelatinase-associated lipocalin OS=Homo sapiens OX=9606 GN=LCN2 PE=1 SV=2	80.9	84.1	90.2	102.4	145	163.3	183.3	53.6	98.6
INPP1	Inositol polyphosphate 1-phosphatase OS=Homo sapiens OX=9606 GN=INPP1 PE=1 SV=1	97.4	138.8	NA	NA	NA	NA	NA	NA	NA
PCNP	PEST proteolytic signal-containing nuclear protein OS=Homo sapiens OX=9606 GN=PCNP PE=1 SV=2	70.8	128.3	NA	NA	NA	NA	NA	NA	NA
TSN	Translin OS=Homo sapiens OX=9606 GN=TSN PE=1 SV=1	113.8	132.7	93.4	130.2	82.3	72.4	117.3	117.4	68.8
PGLYRP2	N-acetylmuramoyl-L-alanine amidase OS=Homo sapiens OX=9606 GN=PGLYRP2 PE=1 SV=1	118.7	64.2	127.1	70.5	117.3	123.7	91.9	102.9	80.8
SP100	Nuclear autoantigen Sp-100 OS=Homo sapiens OX=9606 GN=SP100 PE=1 SV=3	115.7	91.1	79.1	101.9	NA	NA	NA	NA	NA
MANBA	Beta-mannosidase OS=Homo sapiens OX=9606 GN=MANBA PE=1 SV=3	106.9	86	80.7	87.8	103.7	132.6	98.9	88.4	94.2
APEX1	DNA-(apurinic or apyrimidinic site) endonuclease OS=Homo sapiens OX=9606 GN=APEX1 PE=1 SV=2	94	112.7	NA	NA	NA	NA	NA	NA	NA
TIGD5	Tigger transposable element-derived protein 5 OS=Homo sapiens OX=9606 GN=TIGD5 PE=1 SV=3	104.5	117.8	NA	NA	NA	NA	NA	NA	NA
ANXA6	Annexin A6 OS=Homo sapiens OX=9606 GN=ANXA6 PE=1 SV=3	99.9	65.8	NA	NA	NA	NA	NA	NA	NA
RPL13	60S ribosomal protein L13 OS=Homo sapiens OX=9606 GN=RPL13 PE=1 SV=4	91.1	126.8	68	107	NA	NA	NA	NA	NA
TWF1	Twinfilin-1 OS=Homo sapiens OX=9606 GN=TWF1 PE=1 SV=3	105.3	102.9	88.9	88.5	102.1	111.1	100.2	99.4	99.1
OXR1	Oxidation resistance protein 1 OS=Homo sapiens OX=9606 GN=OXR1 PE=1 SV=2	97.6	109.9	NA	NA	NA	NA	NA	NA	NA
ILF3	Interleukin enhancer-binding factor 3 OS=Homo sapiens OX=9606 GN=ILF3 PE=1 SV=3	80.3	82.6	70	66	NA	NA	NA	NA	NA
GSTO1	Glutathione S-transferase omega-1 OS=Homo sapiens OX=9606 GN=GSTO1 PE=1 SV=2	115.3	134.1	114.2	134.4	90.1	91.8	95.2	120.1	95.8
IGHV1-45	Immunoglobulin heavy variable 1-45 OS=Homo sapiens OX=9606 GN=IGHV1-45 PE=3 SV=1	93.2	90.8	75.2	95.2	NA	NA	NA	NA	NA
PSMD8	26S proteasome non-ATPase regulatory subunit 8 OS=Homo sapiens OX=9606 GN=PSMD8 PE=1 SV=2	94.3	112	NA	NA	NA	NA	NA	NA	NA
GCC2	GRIP and coiled-coil domain-containing protein 2 OS=Homo sapiens OX=9606 GN=GCC2 PE=1 SV=4	108.3	125	NA	NA	NA	NA	NA	NA	NA
USP14	Ubiquitin carboxyl-terminal hydrolase 14 OS=Homo sapiens OX=9606 GN=USP14 PE=1 SV=3	100.2	97.9	NA	NA	93.5	120	100.9	110.7	112.6
H1-0	Histone H1.0 OS=Homo sapiens OX=9606 GN=H1-0 PE=1 SV=3	97.1	63.6	106.6	91.2	87.1	91.7	106.6	117.8	66.5
KRT7	Keratin, type II cytoskeletal 7 OS=Homo sapiens OX=9606 GN=KRT7 PE=1 SV=5	77	50.3	93.2	59.3	120.8	97.1	102.2	95.1	89
MASP1	Mannan-binding lectin serine protease 1 OS=Homo sapiens OX=9606 GN=MASP1 PE=1 SV=3	121	65.9	NA	NA	NA	NA	NA	NA	NA
IGKV1D-13	Immunoglobulin kappa variable 1D-13 OS=Homo sapiens OX=9606 GN=IGKV1D-13 PE=3 SV=1	94.8	96.6	100.2	49.8	102.3	109.4	132.9	79.4	115.5
COL23A1	Collagen alpha-1(XXIII) chain OS=Homo sapiens OX=9606 GN=COL23A1 PE=1 SV=1	89.5	46.2	127.9	47.4	NA	NA	NA	NA	NA
AMPD3	AMP deaminase 3 OS=Homo sapiens OX=9606 GN=AMPD3 PE=1 SV=1	110.7	86.2	91.9	99.9	NA	NA	NA	NA	NA
H3-3A; H3-3B	Histone H3.3 OS=Homo sapiens OX=9606 GN=H3-3B PE=1 SV=2	65.1	77.1	39.5	63.3	NA	NA	NA	NA	NA
SH3GL1	Endophilin-A2 OS=Homo sapiens OX=9606 GN=SH3GL1 PE=1 SV=1	100.3	105.9	64.6	80.3	NA	NA	NA	NA	NA
IGKV1-27	Immunoglobulin kappa variable 1-27 OS=Homo sapiens OX=9606 GN=IGKV1-27 PE=3 SV=1	105.9	92.2	117	67.7	89	95.4	109.2	101	132.5
GNPDA1	Glucosamine-6-phosphate isomerase 1 OS=Homo sapiens OX=9606 GN=GNPDA1 PE=1 SV=1	98.2	144.6	100.2	102.4	78.2	87.1	83.6	102.4	102.7
AGA	N(4)-(beta-N-acetylglucosaminyl)-L-asparaginase OS=Homo sapiens OX=9606 GN=AGA PE=1 SV=2	106.1	87.3	83.3	73.8	NA	NA	NA	NA	NA
CTSV	Cathepsin L2 OS=Homo sapiens OX=9606 GN=CTSV PE=1 SV=2	NA	NA	77.7	71.4	138.9	155.8	109.2	75.1	109.5
CFI	Complement factor I OS=Homo sapiens OX=9606 GN=CFI PE=1 SV=2	129.8	80.5	93.4	108.4	103.9	100.2	92.4	98.3	98.6
CAND1	Cullin-associated NEDD8-dissociated protein 1 OS=Homo sapiens OX=9606 GN=CAND1 PE=1 SV=2	93.4	125.9	84.3	129.7	NA	NA	NA	NA	NA
DCTN2	Dynactin subunit 2 OS=Homo sapiens OX=9606 GN=DCTN2 PE=1 SV=4	97.8	108.9	NA	NA	NA	NA	NA	NA	NA
MYH7B	Myosin-7B OS=Homo sapiens OX=9606 GN=MYH7B PE=1 SV=4	90.1	103.9	70.7	148.6	NA	NA	NA	NA	NA
MYL9	Myosin regulatory light polypeptide 9 OS=Homo sapiens OX=9606 GN=MYL9 PE=1 SV=4	89.8	116.8	NA	NA	105.4	120.3	124	108.9	68.9
RAB1A	Ras-related protein Rab-1A OS=Homo sapiens OX=9606 GN=RAB1A PE=1 SV=3	95.9	142.3	85	104	NA	NA	NA	NA	NA
FERMT3	Fermitin family homolog 3 OS=Homo sapiens OX=9606 GN=FERMT3 PE=1 SV=1	100.5	62.2	NA	NA	NA	NA	NA	NA	NA
XRCC5	X-ray repair cross-complementing protein 5 OS=Homo sapiens OX=9606 GN=XRCC5 PE=1 SV=3	93.1	96.3	NA	NA	NA	NA	NA	NA	NA
ATP6V1C1	V-type proton ATPase subunit C 1 OS=Homo sapiens OX=9606 GN=ATP6V1C1 PE=1 SV=4	99.3	104.4	NA	NA	NA	NA	NA	NA	NA
ATP1B1	Sodium/potassium-transporting ATPase subunit beta-1 OS=Homo sapiens OX=9606 GN=ATP1B1 PE=1 SV=1	100.5	110.1	NA	NA	NA	NA	NA	NA	NA
MEIKIN	Meiosis-specific kinetochore protein OS=Homo sapiens OX=9606 GN=MEIKIN PE=2 SV=2	17.1	31.8	NA	NA	NA	NA	NA	NA	NA
IGLV7-46	Immunoglobulin lambda variable 7-46 OS=Homo sapiens OX=9606 GN=IGLV7-46 PE=3 SV=4	85.5	93.3	64	84.5	121.1	118.6	110.5	86.4	141.3
STK25	Serine/threonine-protein kinase 25 OS=Homo sapiens OX=9606 GN=STK25 PE=1 SV=1	123.2	132.6	72.7	79.3	92.2	93.5	80.1	126.9	79.8
MDK	Midkine OS=Homo sapiens OX=9606 GN=MDK PE=1 SV=1	83.7	75.2	72.9	86.3	NA	NA	NA	NA	NA
CHMP4B	Charged multivesicular body protein 4b OS=Homo sapiens OX=9606 GN=CHMP4B PE=1 SV=1	114.1	131	96.1	96.8	104.1	90.5	101.3	105.8	99.7
SERPINA12	Serpin A12 OS=Homo sapiens OX=9606 GN=SERPINA12 PE=1 SV=1	83	103	92.2	131.6	NA	NA	NA	NA	NA
SNRNP70	U1 small nuclear ribonucleoprotein 70 kDa OS=Homo sapiens OX=9606 GN=SNRNP70 PE=1 SV=2	100.7	85.1	NA	NA	NA	NA	NA	NA	NA
NME1	Nucleoside diphosphate kinase A OS=Homo sapiens OX=9606 GN=NME1 PE=1 SV=1	117.3	146.9	132.1	129.6	110.5	103.9	116.9	84.7	69.5
PGAM4	Probable phosphoglycerate mutase 4 OS=Homo sapiens OX=9606 GN=PGAM4 PE=3 SV=1	105.2	144.9	165.7	125.3	82.2	80.4	98.9	121.6	69.5
ORM1	Alpha-1-acid glycoprotein 1 OS=Homo sapiens OX=9606 GN=ORM1 PE=1 SV=2	135.5	53.3	108.3	67.8	91	69.6	73.8	81	165.1
C1QC	Complement C1q subcomponent subunit C OS=Homo sapiens OX=9606 GN=C1QC PE=1 SV=3	133.7	56.1	149.8	54.9	NA	NA	NA	NA	NA
MYH8	Myosin-8 OS=Homo sapiens OX=9606 GN=MYH8 PE=1 SV=3	90.1	103.9	70.7	148.6	NA	NA	NA	NA	NA
CDK11A	Cyclin-dependent kinase 11A OS=Homo sapiens OX=9606 GN=CDK11A PE=1 SV=4	97.3	93.1	NA	NA	NA	NA	NA	NA	NA
CORO7	Coronin-7 OS=Homo sapiens OX=9606 GN=CORO7 PE=1 SV=2	97.2	90.8	NA	NA	NA	NA	NA	NA	NA
HBE1	Hemoglobin subunit epsilon OS=Homo sapiens OX=9606 GN=HBE1 PE=1 SV=2	24.3	38.6	NA	NA	NA	NA	NA	NA	NA
KPNA4	Importin subunit alpha-3 OS=Homo sapiens OX=9606 GN=KPNA4 PE=1 SV=1	97.1	116	NA	NA	NA	NA	NA	NA	NA
IGHV3-43D	Immunoglobulin heavy variable 3-43D OS=Homo sapiens OX=9606 GN=IGHV3-43D PE=3 SV=1	NA	NA	104.6	69.3	118.5	125.5	140.6	77.8	116.8
TINAGL1	Tubulointerstitial nephritis antigen-like OS=Homo sapiens OX=9606 GN=TINAGL1 PE=1 SV=1	NA	NA	67.5	92.2	NA	NA	NA	NA	NA
CPN2	Carboxypeptidase N subunit 2 OS=Homo sapiens OX=9606 GN=CPN2 PE=1 SV=3	125.3	64.3	NA	NA	NA	NA	NA	NA	NA
IGKV2-29	Immunoglobulin kappa variable 2-29 OS=Homo sapiens OX=9606 GN=IGKV2-29 PE=3 SV=2	76.9	103.1	78.7	66.1	93.7	100.8	131.2	81.4	134.5
AMBP	Protein AMBP OS=Homo sapiens OX=9606 GN=AMBP PE=1 SV=1	112.9	70	135	84.6	104.3	108.6	74.6	98.3	120.6
MYO1C	Unconventional myosin-Ic OS=Homo sapiens OX=9606 GN=MYO1C PE=1 SV=4	84.7	92.4	NA	NA	NA	NA	NA	NA	NA
RPLP0	60S acidic ribosomal protein P0 OS=Homo sapiens OX=9606 GN=RPLP0 PE=1 SV=1	89.2	110.7	111.2	74.7	NA	NA	NA	NA	NA
NAA15	N-alpha-acetyltransferase 15, NatA auxiliary subunit OS=Homo sapiens OX=9606 GN=NAA15 PE=1 SV=1	81.7	110.8	NA	NA	NA	NA	NA	NA	NA
TCHP	Trichoplein keratin filament-binding protein OS=Homo sapiens OX=9606 GN=TCHP PE=1 SV=1	108.3	125	NA	NA	NA	NA	NA	NA	NA
C5	Complement C5 OS=Homo sapiens OX=9606 GN=C5 PE=1 SV=4	118.9	77.6	130.3	68.1	71.6	79.6	49.8	108.9	101.7
HEXA	Beta-hexosaminidase subunit alpha OS=Homo sapiens OX=9606 GN=HEXA PE=1 SV=2	97.8	89.6	81.6	87.9	NA	NA	NA	NA	NA
IGHV4-34	Immunoglobulin heavy variable 4-34 OS=Homo sapiens OX=9606 GN=IGHV4-34 PE=1 SV=2	95.1	106.1	79.3	79.1	94.9	105.5	98.9	87.4	163.2
GNAT3	Guanine nucleotide-binding protein G(t) subunit alpha-3 OS=Homo sapiens OX=9606 GN=GNAT3 PE=2 SV=2	94.4	89.5	89.1	94.4	102.7	107.2	95.1	102.1	109.7
GALNS	N-acetylgalactosamine-6-sulfatase OS=Homo sapiens OX=9606 GN=GALNS PE=1 SV=1	105.2	85.8	NA	NA	NA	NA	NA	NA	NA
PLS1	Plastin-1 OS=Homo sapiens OX=9606 GN=PLS1 PE=1 SV=2	109.7	99.5	110.7	86	127.4	119	92.3	102.5	106.2
LSM¬†2.00	U6 snRNA-associated Sm-like protein LSm2 OS=Homo sapiens OX=9606 GN=LSM2 PE=1 SV=1	111.1	99.4	NA	NA	NA	NA	NA	NA	NA
TBCA	Tubulin-specific chaperone A OS=Homo sapiens OX=9606 GN=TBCA PE=1 SV=3	119.8	114.7	116	108.6	117.8	105.6	117.2	102.1	88.2
HSP90B1	Endoplasmin OS=Homo sapiens OX=9606 GN=HSP90B1 PE=1 SV=1	106.2	98.6	91.7	92.2	96.2	104.9	105.9	98.5	99.8
DCTN1	Dynactin subunit 1 OS=Homo sapiens OX=9606 GN=DCTN1 PE=1 SV=3	89.9	106.5	71.4	156.1	NA	NA	NA	NA	NA
IL23R	Interleukin-23 receptor OS=Homo sapiens OX=9606 GN=IL23R PE=1 SV=3	95.2	109.9	NA	NA	NA	NA	NA	NA	NA
FUBP1	Far upstream element-binding protein 1 OS=Homo sapiens OX=9606 GN=FUBP1 PE=1 SV=3	87	76.4	NA	NA	NA	NA	NA	NA	NA
PGM2L1	Glucose 1,6-bisphosphate synthase OS=Homo sapiens OX=9606 GN=PGM2L1 PE=1 SV=3	94.9	92.4	NA	NA	74.3	73.3	92.4	81.5	82.8
BNC2	Zinc finger protein basonuclin-2 OS=Homo sapiens OX=9606 GN=BNC2 PE=1 SV=1	83.2	67.8	NA	NA	NA	NA	NA	NA	NA
RNASE3	Eosinophil cationic protein OS=Homo sapiens OX=9606 GN=RNASE3 PE=1 SV=2	96	58.3	NA	NA	NA	NA	NA	NA	NA
GNB4	Guanine nucleotide-binding protein subunit beta-4 OS=Homo sapiens OX=9606 GN=GNB4 PE=1 SV=3	90.5	104.1	NA	NA	NA	NA	NA	NA	NA
SERPINB4	Serpin B4 OS=Homo sapiens OX=9606 GN=SERPINB4 PE=1 SV=2	66.8	60.9	108.7	59.6	217.4	217.2	129.1	53.8	78.9
KRT38	Keratin, type I cuticular Ha8 OS=Homo sapiens OX=9606 GN=KRT38 PE=1 SV=3	NA	NA	55	89.2	90.4	71.4	105.1	89.1	94.2
MAP4	Microtubule-associated protein 4 OS=Homo sapiens OX=9606 GN=MAP4 PE=1 SV=3	106.5	123	80.5	113.5	NA	NA	NA	NA	NA
PYGB	Glycogen phosphorylase, brain form OS=Homo sapiens OX=9606 GN=PYGB PE=1 SV=5	98.3	116.5	110.5	122.5	81.1	90.4	81.9	112.4	85.2
APOC2	Apolipoprotein C-II OS=Homo sapiens OX=9606 GN=APOC2 PE=1 SV=1	90.6	72.2	NA	NA	NA	NA	NA	NA	NA
TNFSF13	Tumor necrosis factor ligand superfamily member 13 OS=Homo sapiens OX=9606 GN=TNFSF13 PE=1 SV=1	111	115.8	142.1	83.7	101.1	101.7	78.6	96.1	109.3
ALDH1A3	Aldehyde dehydrogenase family 1 member A3 OS=Homo sapiens OX=9606 GN=ALDH1A3 PE=1 SV=2	110.3	173.3	114.6	167	83.9	80.6	107.3	126.5	79.5
RPL12	60S ribosomal protein L12 OS=Homo sapiens OX=9606 GN=RPL12 PE=1 SV=1	95.6	119.4	106.8	84.5	NA	NA	NA	NA	NA
CPNE8	Copine-8 OS=Homo sapiens OX=9606 GN=CPNE8 PE=1 SV=2	73.8	107.8	NA	NA	NA	NA	NA	NA	NA
IGHV3-30	Immunoglobulin heavy variable 3-30 OS=Homo sapiens OX=9606 GN=IGHV3-30 PE=1 SV=2	102.3	107.2	74.8	74.9	78.2	89.2	109.5	86.8	168.9
FHL2	Four and a half LIM domains protein 2 OS=Homo sapiens OX=9606 GN=FHL2 PE=1 SV=3	NA	NA	100.7	75	NA	NA	NA	NA	NA
C6	Complement component C6 OS=Homo sapiens OX=9606 GN=C6 PE=1 SV=3	133.6	66.8	94.4	77.8	NA	NA	NA	NA	NA
MTAP	S-methyl-5'-thioadenosine phosphorylase OS=Homo sapiens OX=9606 GN=MTAP PE=1 SV=2	115	108.3	96	95.9	101.2	128.8	91.3	94.2	127.5
ARHGEF35	Rho guanine nucleotide exchange factor 35 OS=Homo sapiens OX=9606 GN=ARHGEF35 PE=1 SV=1	108.8	99.5	NA	NA	NA	NA	NA	NA	NA
EPPK1	Epiplakin OS=Homo sapiens OX=9606 GN=EPPK1 PE=1 SV=3	98.5	85.2	80.9	90	NA	NA	NA	NA	NA
SPARCL1	SPARC-like protein 1 OS=Homo sapiens OX=9606 GN=SPARCL1 PE=1 SV=2	108.5	103.2	44.2	102.4	111.6	129.2	97.4	83.6	117.1
IGHG1	Immunoglobulin heavy constant gamma 1 OS=Homo sapiens OX=9606 GN=IGHG1 PE=1 SV=1	112.9	66.9	190.2	86.9	83.4	58.3	48.3	136.9	87
EIF2A	Eukaryotic translation initiation factor 2A OS=Homo sapiens OX=9606 GN=EIF2A PE=1 SV=3	87.2	87.3	NA	NA	NA	NA	NA	NA	NA
WDR77	Methylosome protein 50 OS=Homo sapiens OX=9606 GN=WDR77 PE=1 SV=1	NA	NA	73.2	96	NA	NA	NA	NA	NA
H2AC1	Histone H2A type 1-A OS=Homo sapiens OX=9606 GN=H2AC1 PE=1 SV=3	NA	NA	76.7	86.9	91.3	74.5	102.7	109.5	97.2
PSMB5	Proteasome subunit beta type-5 OS=Homo sapiens OX=9606 GN=PSMB5 PE=1 SV=3	104.8	83.9	80.2	71.5	NA	NA	NA	NA	NA
HLA-B	HLA class I histocompatibility antigen, B alpha chain OS=Homo sapiens OX=9606 GN=HLA-B PE=1 SV=3	NA	NA	131.6	64.5	NA	NA	NA	NA	NA
KRT77	Keratin, type II cytoskeletal 1b OS=Homo sapiens OX=9606 GN=KRT77 PE=1 SV=3	NA	NA	56.8	60.7	85.6	41.3	104.7	102.2	63.2
EWSR1	RNA-binding protein EWS OS=Homo sapiens OX=9606 GN=EWSR1 PE=1 SV=1	87.9	79.1	NA	NA	NA	NA	NA	NA	NA
MT1X	Metallothionein-1X OS=Homo sapiens OX=9606 GN=MT1X PE=1 SV=1	183.2	112.7	114	87.3	NA	NA	NA	NA	NA
AAK1	AP2-associated protein kinase 1 OS=Homo sapiens OX=9606 GN=AAK1 PE=1 SV=3	138	78.7	NA	NA	NA	NA	NA	NA	NA
RBBP7	Histone-binding protein RBBP7 OS=Homo sapiens OX=9606 GN=RBBP7 PE=1 SV=1	93.1	117.7	98.8	102.2	NA	NA	NA	NA	NA
DPP8	Dipeptidyl peptidase 8 OS=Homo sapiens OX=9606 GN=DPP8 PE=1 SV=1	96.7	94.5	NA	NA	NA	NA	NA	NA	NA
TGM3	Protein-glutamine gamma-glutamyltransferase E OS=Homo sapiens OX=9606 GN=TGM3 PE=1 SV=4	NA	NA	79.5	89.9	NA	NA	NA	NA	NA
RAB3C	Ras-related protein Rab-3C OS=Homo sapiens OX=9606 GN=RAB3C PE=1 SV=1	96.7	103.8	NA	NA	NA	NA	NA	NA	NA
ZNF185	Zinc finger protein 185 OS=Homo sapiens OX=9606 GN=ZNF185 PE=1 SV=3	91.2	112.4	82.4	94.5	NA	NA	NA	NA	NA
LDHC	L-lactate dehydrogenase C chain OS=Homo sapiens OX=9606 GN=LDHC PE=1 SV=4	103.9	181.3	127.6	176.7	85.1	64.2	89.2	127.3	62.1
MYO18A	Unconventional myosin-XVIIIa OS=Homo sapiens OX=9606 GN=MYO18A PE=1 SV=3	NA	NA	NA	NA	142.9	159	97.7	72.3	134.5
LMAN1	Protein ERGIC-53 OS=Homo sapiens OX=9606 GN=LMAN1 PE=1 SV=2	108.7	74	63.3	82.2	NA	NA	NA	NA	NA
HBD	Hemoglobin subunit delta OS=Homo sapiens OX=9606 GN=HBD PE=1 SV=2	72.1	56.4	NA	NA	NA	NA	NA	NA	NA
CCT7	T-complex protein 1 subunit eta OS=Homo sapiens OX=9606 GN=CCT7 PE=1 SV=2	93.4	132.5	70.8	127.8	103.7	94	104.5	109.1	110.9
HNRNPA3	Heterogeneous nuclear ribonucleoprotein A3 OS=Homo sapiens OX=9606 GN=HNRNPA3 PE=1 SV=2	85.7	89.3	NA	NA	NA	NA	NA	NA	NA
KIF5A	Kinesin heavy chain isoform 5A OS=Homo sapiens OX=9606 GN=KIF5A PE=1 SV=2	80.5	117.7	NA	NA	NA	NA	NA	NA	NA
NEU1	Sialidase-1 OS=Homo sapiens OX=9606 GN=NEU1 PE=1 SV=1	114.9	78	85	82.2	NA	NA	NA	NA	NA
IFIT1	Interferon-induced protein with tetratricopeptide repeats 1 OS=Homo sapiens OX=9606 GN=IFIT1 PE=1 SV=2	95.6	85.8	NA	NA	NA	NA	NA	NA	NA
PPP3CB	Serine/threonine-protein phosphatase 2B catalytic subunit beta isoform OS=Homo sapiens OX=9606 GN=PPP3CB PE=1 SV=2	114.6	104.2	119.7	114.8	NA	NA	NA	NA	NA
BCL2L13	Bcl-2-like protein 13 OS=Homo sapiens OX=9606 GN=BCL2L13 PE=1 SV=1	116.1	105	NA	NA	NA	NA	NA	NA	NA
COPS2	COP9 signalosome complex subunit 2 OS=Homo sapiens OX=9606 GN=COPS2 PE=1 SV=1	104.2	109.1	68.6	119.9	NA	NA	NA	NA	NA
PPP1R12A	Protein phosphatase 1 regulatory subunit 12A OS=Homo sapiens OX=9606 GN=PPP1R12A PE=1 SV=1	98.4	88.3	40.2	73.5	NA	NA	NA	NA	NA
PADI4	Protein-arginine deiminase type-4 OS=Homo sapiens OX=9606 GN=PADI4 PE=1 SV=2	101.4	62	NA	NA	117.6	85.7	88.6	116.9	105.9
ADH6	Alcohol dehydrogenase 6 OS=Homo sapiens OX=9606 GN=ADH6 PE=1 SV=3	96.1	130.5	NA	NA	NA	NA	NA	NA	NA
EHD4	EH domain-containing protein 4 OS=Homo sapiens OX=9606 GN=EHD4 PE=1 SV=1	157.9	97.8	85.8	90.9	NA	NA	NA	NA	NA
POTEF	POTE ankyrin domain family member F OS=Homo sapiens OX=9606 GN=POTEF PE=1 SV=2	101.8	126.4	118.4	133.8	106.5	90.3	106.4	96.9	93.4
CZIB	CXXC motif containing zinc binding protein OS=Homo sapiens OX=9606 GN=CZIB PE=1 SV=1	106.7	114.1	112.9	114.8	NA	NA	NA	NA	NA
VWA5A	von Willebrand factor A domain-containing protein 5A OS=Homo sapiens OX=9606 GN=VWA5A PE=1 SV=2	101.8	104.5	156.7	102	109.4	101.6	109.2	95.6	94.3
GNAL	Guanine nucleotide-binding protein G(olf) subunit alpha OS=Homo sapiens OX=9606 GN=GNAL PE=1 SV=1	94.4	89.5	89.1	94.4	102.7	107.2	95.1	102.1	109.7
EIF3I	Eukaryotic translation initiation factor 3 subunit I OS=Homo sapiens OX=9606 GN=EIF3I PE=1 SV=1	104.1	108.1	107.1	101.2	NA	NA	NA	NA	NA
AKR1E2	1,5-anhydro-D-fructose reductase OS=Homo sapiens OX=9606 GN=AKR1E2 PE=1 SV=2	110.4	142.5	NA	NA	82.6	76.9	79.8	122.7	88.8
TUBAL3	Tubulin alpha chain-like 3 OS=Homo sapiens OX=9606 GN=TUBAL3 PE=1 SV=2	99.1	137.8	54.3	120.4	NA	NA	NA	NA	NA
CCHCR1	Coiled-coil alpha-helical rod protein 1 OS=Homo sapiens OX=9606 GN=CCHCR1 PE=1 SV=2	91.5	127.7	NA	NA	NA	NA	NA	NA	NA
PPCS	Phosphopantothenate--cysteine ligase OS=Homo sapiens OX=9606 GN=PPCS PE=1 SV=2	115.7	101.9	99.9	85.5	NA	NA	NA	NA	NA
PON1	Serum paraoxonase/arylesterase 1 OS=Homo sapiens OX=9606 GN=PON1 PE=1 SV=3	86.8	41.3	99.9	71.2	NA	NA	NA	NA	NA
PPIAL4C	Peptidyl-prolyl cis-trans isomerase A-like 4C OS=Homo sapiens OX=9606 GN=PPIAL4C PE=2 SV=1	102.2	144.8	179.5	135.8	93.2	91.4	108.2	118.8	65.9
HAGH	Hydroxyacylglutathione hydrolase, mitochondrial OS=Homo sapiens OX=9606 GN=HAGH PE=1 SV=2	106	104	78.7	83.6	NA	NA	NA	NA	NA
SPR	Sepiapterin reductase OS=Homo sapiens OX=9606 GN=SPR PE=1 SV=1	87.6	89.9	110.8	95.7	127	105.2	106.9	106.7	87.7
TRPV6	Transient receptor potential cation channel subfamily V member 6 OS=Homo sapiens OX=9606 GN=TRPV6 PE=1 SV=3	72.9	109	NA	NA	NA	NA	NA	NA	NA
ABCF1	ATP-binding cassette sub-family F member 1 OS=Homo sapiens OX=9606 GN=ABCF1 PE=1 SV=2	104.3	102	NA	NA	NA	NA	NA	NA	NA
CAPS	Calcyphosin OS=Homo sapiens OX=9606 GN=CAPS PE=1 SV=2	96.8	196.7	56.3	251.3	103.2	100.8	84.9	115.2	92.3
GGACT	Gamma-glutamylaminecyclotransferase OS=Homo sapiens OX=9606 GN=GGACT PE=1 SV=2	88.8	110.4	NA	NA	NA	NA	NA	NA	NA
CPD	Carboxypeptidase D OS=Homo sapiens OX=9606 GN=CPD PE=1 SV=2	101.4	82.6	116	109.2	NA	NA	NA	NA	NA
IGHM	Immunoglobulin mu heavy chain OS=Homo sapiens OX=9606 PE=1 SV=2	98.6	78.5	NA	NA	38.9	47.6	195.2	77.6	139.2
SUMO1	Small ubiquitin-related modifier 1 OS=Homo sapiens OX=9606 GN=SUMO1 PE=1 SV=1	101.2	97.1	NA	NA	NA	NA	NA	NA	NA
KRT74	Keratin, type II cytoskeletal 74 OS=Homo sapiens OX=9606 GN=KRT74 PE=1 SV=2	63.7	130.5	NA	NA	NA	NA	NA	NA	NA
SATB1	DNA-binding protein SATB1 OS=Homo sapiens OX=9606 GN=SATB1 PE=1 SV=1	97.5	101.8	NA	NA	NA	NA	NA	NA	NA
AGR2	Anterior gradient protein 2 homolog OS=Homo sapiens OX=9606 GN=AGR2 PE=1 SV=1	108.7	63.2	163.5	73.8	98.2	90.2	95.3	120.2	76.2
ATP6V1G1	V-type proton ATPase subunit G 1 OS=Homo sapiens OX=9606 GN=ATP6V1G1 PE=1 SV=3	104.1	111.6	100.8	125.1	NA	NA	NA	NA	NA
PSMC3	26S proteasome regulatory subunit 6A OS=Homo sapiens OX=9606 GN=PSMC3 PE=1 SV=3	86.6	106.8	NA	NA	NA	NA	NA	NA	NA
IGLV8-61	Immunoglobulin lambda variable 8-61 OS=Homo sapiens OX=9606 GN=IGLV8-61 PE=3 SV=7	70.2	143.2	76.7	70	NA	NA	NA	NA	NA
HMGCL	Hydroxymethylglutaryl-CoA lyase, mitochondrial OS=Homo sapiens OX=9606 GN=HMGCL PE=1 SV=2	83.8	111.2	NA	NA	NA	NA	NA	NA	NA
PHYHD1	Phytanoyl-CoA dioxygenase domain-containing protein 1 OS=Homo sapiens OX=9606 GN=PHYHD1 PE=1 SV=2	104.3	119.9	114.7	131.5	NA	NA	NA	NA	NA
PTER	Phosphotriesterase-related protein OS=Homo sapiens OX=9606 GN=PTER PE=1 SV=1	100.6	123.8	154.2	129.1	NA	NA	NA	NA	NA
H2AC21	Histone H2A type 2-B OS=Homo sapiens OX=9606 GN=H2AC21 PE=1 SV=3	NA	NA	68.8	86.7	91.9	64.4	89.7	113.9	87
VAPB	Vesicle-associated membrane protein-associated protein B/C OS=Homo sapiens OX=9606 GN=VAPB PE=1 SV=3	100.2	119.1	139.3	69.6	NA	NA	NA	NA	NA
AHSG	Alpha-2-HS-glycoprotein OS=Homo sapiens OX=9606 GN=AHSG PE=1 SV=2	111.3	65.5	190.5	87.2	88.4	60.7	51.9	134.3	87.8
WEE1	Wee1-like protein kinase OS=Homo sapiens OX=9606 GN=WEE1 PE=1 SV=2	105.6	131.3	NA	NA	NA	NA	NA	NA	NA
DDX3X	ATP-dependent RNA helicase DDX3X OS=Homo sapiens OX=9606 GN=DDX3X PE=1 SV=3	103.6	82.3	NA	NA	NA	NA	NA	NA	NA
RPSA	40S ribosomal protein SA OS=Homo sapiens OX=9606 GN=RPSA PE=1 SV=4	97.4	101.3	116.9	119	NA	NA	NA	NA	NA
MYMK	Protein myomaker OS=Homo sapiens OX=9606 GN=MYMK PE=1 SV=1	166.1	57.5	NA	NA	NA	NA	NA	NA	NA
NAPRT	Nicotinate phosphoribosyltransferase OS=Homo sapiens OX=9606 GN=NAPRT PE=1 SV=2	94.5	158.6	106.8	148.2	NA	NA	NA	NA	NA
CMPK1	UMP-CMP kinase OS=Homo sapiens OX=9606 GN=CMPK1 PE=1 SV=3	107.8	110.3	155.3	101	88.3	87.1	102.7	121.1	68.8
TGM1	Protein-glutamine gamma-glutamyltransferase K OS=Homo sapiens OX=9606 GN=TGM1 PE=1 SV=4	78	105.6	87.3	95.7	NA	NA	NA	NA	NA
DES	Desmin OS=Homo sapiens OX=9606 GN=DES PE=1 SV=3	80	58.5	101.8	72.5	127.3	79.7	88.9	96.3	73.5
BUB3	Mitotic checkpoint protein BUB3 OS=Homo sapiens OX=9606 GN=BUB3 PE=1 SV=1	100.8	90.7	NA	NA	NA	NA	NA	NA	NA
TFG	Protein TFG OS=Homo sapiens OX=9606 GN=TFG PE=1 SV=2	96	147.1	146.5	117.2	NA	NA	NA	NA	NA
ALDH16A1	Aldehyde dehydrogenase family 16 member A1 OS=Homo sapiens OX=9606 GN=ALDH16A1 PE=1 SV=2	97	119.4	99.4	107.8	NA	NA	NA	NA	NA
SAA2	Serum amyloid A-2 protein OS=Homo sapiens OX=9606 GN=SAA2 PE=1 SV=1	51.4	57.7	56.5	57.6	NA	NA	NA	NA	NA
LCN1	Lipocalin-1 OS=Homo sapiens OX=9606 GN=LCN1 PE=1 SV=1	115.4	76.8	72.5	104.1	81.8	162.9	45.4	97	122.7
THBS1	Thrombospondin-1 OS=Homo sapiens OX=9606 GN=THBS1 PE=1 SV=2	87.8	68	48.7	33.5	NA	NA	NA	NA	NA
STK4	Serine/threonine-protein kinase 4 OS=Homo sapiens OX=9606 GN=STK4 PE=1 SV=2	111.7	91.9	NA	NA	NA	NA	NA	NA	NA
PACSIN1	Protein kinase C and casein kinase substrate in neurons protein 1 OS=Homo sapiens OX=9606 GN=PACSIN1 PE=1 SV=1	111	120.9	87.8	123	NA	NA	NA	NA	NA
GFAP	Glial fibrillary acidic protein OS=Homo sapiens OX=9606 GN=GFAP PE=1 SV=1	NA	NA	55.3	98.2	95.3	39.2	99.4	95.7	51.9
LYPLAL1	Lysophospholipase-like protein 1 OS=Homo sapiens OX=9606 GN=LYPLAL1 PE=1 SV=3	89.2	113.9	NA	NA	NA	NA	NA	NA	NA
GALNT4	Polypeptide N-acetylgalactosaminyltransferase 4 OS=Homo sapiens OX=9606 GN=GALNT4 PE=1 SV=2	90.6	74	NA	NA	NA	NA	NA	NA	NA
MGAT1	Alpha-1,3-mannosyl-glycoprotein 2-beta-N-acetylglucosaminyltransferase OS=Homo sapiens OX=9606 GN=MGAT1 PE=1 SV=2	102.5	98.2	70.8	65.4	NA	NA	NA	NA	NA
RAB11FIP1	Rab11 family-interacting protein 1 OS=Homo sapiens OX=9606 GN=RAB11FIP1 PE=1 SV=3	100.4	113.6	NA	NA	NA	NA	NA	NA	NA
TKFC	Triokinase/FMN cyclase OS=Homo sapiens OX=9606 GN=TKFC PE=1 SV=2	104.1	97.1	113.8	113.8	NA	NA	NA	NA	NA
PDIA4	Protein disulfide-isomerase A4 OS=Homo sapiens OX=9606 GN=PDIA4 PE=1 SV=2	100.6	119.3	94.7	105.4	NA	NA	NA	NA	NA
PGAM1	Phosphoglycerate mutase 1 OS=Homo sapiens OX=9606 GN=PGAM1 PE=1 SV=2	103.3	143.2	142.4	123.7	93.9	81.5	100.2	110.4	82
H2AC4; H2AC8	Histone H2A type 1-B/E OS=Homo sapiens OX=9606 GN=H2AC8 PE=1 SV=2	89.5	99.4	76.7	86.9	NA	NA	NA	NA	NA
HMGB3	High mobility group protein B3 OS=Homo sapiens OX=9606 GN=HMGB3 PE=1 SV=4	85	49.3	NA	NA	NA	NA	NA	NA	NA
UBE2D1	Ubiquitin-conjugating enzyme E2 D1 OS=Homo sapiens OX=9606 GN=UBE2D1 PE=1 SV=1	104.1	98.1	NA	NA	NA	NA	NA	NA	NA
NME3	Nucleoside diphosphate kinase 3 OS=Homo sapiens OX=9606 GN=NME3 PE=1 SV=2	98.1	97.8	91.7	86.9	NA	NA	NA	NA	NA
APEH	Acylamino-acid-releasing enzyme OS=Homo sapiens OX=9606 GN=APEH PE=1 SV=4	104.8	140.6	131	138.3	108.9	100	102.7	90.5	107.5
SERPINF2	Alpha-2-antiplasmin OS=Homo sapiens OX=9606 GN=SERPINF2 PE=1 SV=3	137.3	73	140.1	87.6	89.8	99.3	82.8	105.2	118.9
KRT36	Keratin, type I cuticular Ha6 OS=Homo sapiens OX=9606 GN=KRT36 PE=1 SV=1	NA	NA	55	89.2	90.4	71.4	105.1	89.1	94.2
FUCA1	Tissue alpha-L-fucosidase OS=Homo sapiens OX=9606 GN=FUCA1 PE=1 SV=4	100.4	101.2	71.6	95.6	NA	NA	NA	NA	NA
H2BC21	Histone H2B type 2-E OS=Homo sapiens OX=9606 GN=H2BC21 PE=1 SV=3	64.7	92.4	42.1	79.3	89.8	54	95.7	118	82.4
IGKV1-37	Probable non-functional immunoglobulinn kappa variable 1-37 OS=Homo sapiens OX=9606 GN=IGKV1-37 PE=1 SV=7	84.8	63	112.3	74.5	114.1	102.3	104.1	94.1	98.7
ARF3	ADP-ribosylation factor 3 OS=Homo sapiens OX=9606 GN=ARF3 PE=1 SV=2	93.5	122.9	96.6	87.7	NA	NA	NA	NA	NA
SCART1	Scavenger receptor cysteine-rich domain-containing protein SCART1 OS=Homo sapiens OX=9606 GN=SCART1 PE=1 SV=2	103.8	81.4	50	59.6	NA	NA	NA	NA	NA
XPNPEP3	Xaa-Pro aminopeptidase 3 OS=Homo sapiens OX=9606 GN=XPNPEP3 PE=1 SV=1	92.6	66.7	NA	NA	96.6	90.3	82.2	108.4	70.9
CNN1	Calponin-1 OS=Homo sapiens OX=9606 GN=CNN1 PE=1 SV=2	86	81.4	64.1	76.2	NA	NA	NA	NA	NA
CPB2	Carboxypeptidase B2 OS=Homo sapiens OX=9606 GN=CPB2 PE=1 SV=2	91.1	103	NA	NA	NA	NA	NA	NA	NA
ADI1	Acireductone dioxygenase OS=Homo sapiens OX=9606 GN=ADI1 PE=1 SV=1	111.6	141.7	95.1	135.3	NA	NA	NA	NA	NA
MIF	Macrophage migration inhibitory factor OS=Homo sapiens OX=9606 GN=MIF PE=1 SV=4	114.4	134.4	95	127.9	90.7	82.8	124.2	136.7	55.2
RANBP1	Ran-specific GTPase-activating protein OS=Homo sapiens OX=9606 GN=RANBP1 PE=1 SV=1	127.6	109.3	92.1	114.1	95.9	101.8	102.6	91.3	141.4
RMDN3	Regulator of microtubule dynamics protein 3 OS=Homo sapiens OX=9606 GN=RMDN3 PE=1 SV=2	101	69.3	NA	NA	NA	NA	NA	NA	NA
KIF21A	Kinesin-like protein KIF21A OS=Homo sapiens OX=9606 GN=KIF21A PE=1 SV=2	108	110	73.7	82.2	115.5	100.1	103.4	103.5	70.5
TOM1	Target of Myb1 membrane trafficking protein OS=Homo sapiens OX=9606 GN=TOM1 PE=1 SV=2	104.4	109.6	109.6	86	NA	NA	NA	NA	NA
VAMP8	Vesicle-associated membrane protein 8 OS=Homo sapiens OX=9606 GN=VAMP8 PE=1 SV=1	79.3	84.5	NA	NA	NA	NA	NA	NA	NA
COPS6	COP9 signalosome complex subunit 6 OS=Homo sapiens OX=9606 GN=COPS6 PE=1 SV=1	99	107.8	NA	NA	NA	NA	NA	NA	NA
GSR	Glutathione reductase, mitochondrial OS=Homo sapiens OX=9606 GN=GSR PE=1 SV=2	105.6	173	132.1	153.1	90.1	91.3	106.7	114.4	78.6
KRT33A	Keratin, type I cuticular Ha3-I OS=Homo sapiens OX=9606 GN=KRT33A PE=2 SV=2	180.5	74.6	82	55.8	NA	NA	NA	NA	NA
LYVE1	Lymphatic vessel endothelial hyaluronic acid receptor 1 OS=Homo sapiens OX=9606 GN=LYVE1 PE=1 SV=2	103.5	73.8	NA	NA	NA	NA	NA	NA	NA
SULT1A4	Sulfotransferase 1A4 OS=Homo sapiens OX=9606 GN=SULT1A4 PE=1 SV=1	133.1	87.2	NA	NA	NA	NA	NA	NA	NA
RAB39A	Ras-related protein Rab-39A OS=Homo sapiens OX=9606 GN=RAB39A PE=1 SV=2	96.9	129.7	NA	NA	NA	NA	NA	NA	NA
SF3B3	Splicing factor 3B subunit 3 OS=Homo sapiens OX=9606 GN=SF3B3 PE=1 SV=4	91.3	95.4	NA	NA	NA	NA	NA	NA	NA
IGHG4	Immunoglobulin heavy constant gamma 4 OS=Homo sapiens OX=9606 GN=IGHG4 PE=1 SV=1	114.5	78.4	202.8	70	89.8	93.7	88.1	103	105.3
F11R	Junctional adhesion molecule A OS=Homo sapiens OX=9606 GN=F11R PE=1 SV=1	110	96.1	103	70.5	109.5	147.9	93.1	89.5	134.5
TP53RK	EKC/KEOPS complex subunit TP53RK OS=Homo sapiens OX=9606 GN=TP53RK PE=1 SV=2	80.9	77.9	NA	NA	NA	NA	NA	NA	NA
COMT	Catechol O-methyltransferase OS=Homo sapiens OX=9606 GN=COMT PE=1 SV=2	116.9	122.2	91.9	123.6	94.1	120.1	110.3	107.7	133.9
RRM2B	Ribonucleoside-diphosphate reductase subunit M2 B OS=Homo sapiens OX=9606 GN=RRM2B PE=1 SV=1	107.9	121.2	NA	NA	NA	NA	NA	NA	NA
PTPN6	Tyrosine-protein phosphatase non-receptor type 6 OS=Homo sapiens OX=9606 GN=PTPN6 PE=1 SV=1	90.3	84.5	NA	NA	NA	NA	NA	NA	NA
PPP1R13L	RelA-associated inhibitor OS=Homo sapiens OX=9606 GN=PPP1R13L PE=1 SV=4	114.8	100.9	98.7	70.2	NA	NA	NA	NA	NA
HMGB2	High mobility group protein B2 OS=Homo sapiens OX=9606 GN=HMGB2 PE=1 SV=2	88.1	54.8	95.9	104.3	NA	NA	NA	NA	NA
SAMHD1	Deoxynucleoside triphosphate triphosphohydrolase SAMHD1 OS=Homo sapiens OX=9606 GN=SAMHD1 PE=1 SV=2	75.4	91.3	NA	NA	NA	NA	NA	NA	NA
RANBP2	E3 SUMO-protein ligase RanBP2 OS=Homo sapiens OX=9606 GN=RANBP2 PE=1 SV=2	106	133	NA	NA	NA	NA	NA	NA	NA
KPNB1	Importin subunit beta-1 OS=Homo sapiens OX=9606 GN=KPNB1 PE=1 SV=2	83.2	109.3	NA	NA	NA	NA	NA	NA	NA
RTRAF	RNA transcription, translation and transport factor protein OS=Homo sapiens OX=9606 GN=RTRAF PE=1 SV=1	88	113.6	NA	NA	NA	NA	NA	NA	NA
HK1	Hexokinase-1 OS=Homo sapiens OX=9606 GN=HK1 PE=1 SV=3	98.3	94.2	57.4	68.5	NA	NA	NA	NA	NA
CCT4	T-complex protein 1 subunit delta OS=Homo sapiens OX=9606 GN=CCT4 PE=1 SV=4	99	119.9	68.2	127	106.2	127.9	174.8	93.8	101.4
PPIAL4D	Peptidyl-prolyl cis-trans isomerase A-like 4D OS=Homo sapiens OX=9606 GN=PPIAL4D PE=3 SV=1	102.2	144.8	179.5	135.8	93.2	91.4	108.2	118.8	65.9
ABI1	Abl interactor 1 OS=Homo sapiens OX=9606 GN=ABI1 PE=1 SV=4	87.3	111.7	NA	NA	NA	NA	NA	NA	NA
PSMC2	26S proteasome regulatory subunit 7 OS=Homo sapiens OX=9606 GN=PSMC2 PE=1 SV=3	91	114.6	77	76.2	NA	NA	NA	NA	NA
CRABP2	Cellular retinoic acid-binding protein 2 OS=Homo sapiens OX=9606 GN=CRABP2 PE=1 SV=2	152.4	74.7	179.1	49.2	129.6	114	115.2	114.4	69.8
GALNT3	Polypeptide N-acetylgalactosaminyltransferase 3 OS=Homo sapiens OX=9606 GN=GALNT3 PE=1 SV=2	100.7	75.6	79.2	58.7	NA	NA	NA	NA	NA
SSBP1	Single-stranded DNA-binding protein, mitochondrial OS=Homo sapiens OX=9606 GN=SSBP1 PE=1 SV=1	NA	NA	98.1	61.6	NA	NA	NA	NA	NA
PLTP	Phospholipid transfer protein OS=Homo sapiens OX=9606 GN=PLTP PE=1 SV=1	74.5	91.7	45.5	68.4	NA	NA	NA	NA	NA
GFUS	GDP-L-fucose synthase OS=Homo sapiens OX=9606 GN=GFUS PE=1 SV=1	112.4	126.6	147.1	103	132.1	110.1	102	90.3	108.1
OXSR1	Serine/threonine-protein kinase OSR1 OS=Homo sapiens OX=9606 GN=OXSR1 PE=1 SV=1	114.3	99.2	110.4	169.3	NA	NA	NA	NA	NA
ATRN	Attractin OS=Homo sapiens OX=9606 GN=ATRN PE=1 SV=2	108.8	85.4	85.4	86.2	NA	NA	NA	NA	NA
FZD1	Frizzled-1 OS=Homo sapiens OX=9606 GN=FZD1 PE=1 SV=2	160.1	65	NA	NA	NA	NA	NA	NA	NA
ANP32A	Acidic leucine-rich nuclear phosphoprotein 32 family member A OS=Homo sapiens OX=9606 GN=ANP32A PE=1 SV=1	85.2	157.9	81.5	150.8	91.7	115.3	101.8	81.9	110.8
AMY1A	Alpha-amylase 1A OS=Homo sapiens OX=9606 GN=AMY1A PE=1 SV=1	106.1	96.7	NA	NA	NA	NA	NA	NA	NA
IFI35	Interferon-induced 35 kDa protein OS=Homo sapiens OX=9606 GN=IFI35 PE=1 SV=5	96.1	115.1	58.5	65.2	NA	NA	NA	NA	NA
SERPINB13	Serpin B13 OS=Homo sapiens OX=9606 GN=SERPINB13 PE=1 SV=2	84.8	100.5	99.5	104	NA	NA	NA	NA	NA
IGHV1-3	Immunoglobulin heavy variable 1-3 OS=Homo sapiens OX=9606 GN=IGHV1-3 PE=3 SV=1	93.5	95.1	53.8	77.5	92.4	103.4	85.2	96.4	169.2
LGALS1	Galectin-1 OS=Homo sapiens OX=9606 GN=LGALS1 PE=1 SV=2	91.9	89.9	83.5	96.9	NA	NA	NA	NA	NA
VIM	Vimentin OS=Homo sapiens OX=9606 GN=VIM PE=1 SV=4	78.6	65.9	93.9	73.6	100.3	84.5	111.3	89.8	99.3
SNRPA	U1 small nuclear ribonucleoprotein A OS=Homo sapiens OX=9606 GN=SNRPA PE=1 SV=3	88.3	89.2	NA	NA	NA	NA	NA	NA	NA
LHPP	Phospholysine phosphohistidine inorganic pyrophosphate phosphatase OS=Homo sapiens OX=9606 GN=LHPP PE=1 SV=2	129.2	144	133.8	117	NA	NA	NA	NA	NA
STAU1	Double-stranded RNA-binding protein Staufen homolog 1 OS=Homo sapiens OX=9606 GN=STAU1 PE=1 SV=2	94.9	74.6	71.9	64.1	NA	NA	NA	NA	NA
NANS	Sialic acid synthase OS=Homo sapiens OX=9606 GN=NANS PE=1 SV=2	105.7	141.8	108.7	114	87.3	81.8	108.1	121.3	73
HSP90AA1	Heat shock protein HSP 90-alpha OS=Homo sapiens OX=9606 GN=HSP90AA1 PE=1 SV=5	112.3	120.4	99.2	139.8	96	88.6	88.9	116.9	74.2
ALB	Albumin OS=Homo sapiens OX=9606 GN=ALB PE=1 SV=2	103.7	63.8	172.5	115.7	105.9	99.1	88.8	109.5	100.6
TUBB2A	Tubulin beta-2A chain OS=Homo sapiens OX=9606 GN=TUBB2A PE=1 SV=1	104.3	105.9	NA	NA	NA	NA	NA	NA	NA
RPS21	40S ribosomal protein S21 OS=Homo sapiens OX=9606 GN=RPS21 PE=1 SV=1	100.7	101.9	90.6	52.8	NA	NA	NA	NA	NA
TRIM16L	Tripartite motif-containing protein 16-like protein OS=Homo sapiens OX=9606 GN=TRIM16L PE=1 SV=3	98.3	144.7	80	110.8	NA	NA	NA	NA	NA
IGLV4-69	Immunoglobulin lambda variable 4-69 OS=Homo sapiens OX=9606 GN=IGLV4-69 PE=1 SV=1	101.5	123.1	84.7	83.3	98.4	129.5	72.7	98.6	141.9
RNASEL	2-5A-dependent ribonuclease OS=Homo sapiens OX=9606 GN=RNASEL PE=1 SV=2	86.3	69.8	NA	NA	NA	NA	NA	NA	NA
IGFBP6	Insulin-like growth factor-binding protein 6 OS=Homo sapiens OX=9606 GN=IGFBP6 PE=1 SV=1	91	81.8	NA	NA	NA	NA	NA	NA	NA
CFHR2	Complement factor H-related protein 2 OS=Homo sapiens OX=9606 GN=CFHR2 PE=1 SV=1	134.1	63.1	NA	NA	103.2	123	98	83.9	111.2
GSDMB	Gasdermin-B OS=Homo sapiens OX=9606 GN=GSDMB PE=1 SV=3	92.4	105.9	139.3	73.4	NA	NA	NA	NA	NA
VCL	Vinculin OS=Homo sapiens OX=9606 GN=VCL PE=1 SV=4	105.6	107.1	116.1	98.2	109.3	111.5	107.9	98.4	113
DDB1	DNA damage-binding protein 1 OS=Homo sapiens OX=9606 GN=DDB1 PE=1 SV=1	98	127.7	112.1	112.3	NA	NA	NA	NA	NA
SFN	14-3-3 protein sigma OS=Homo sapiens OX=9606 GN=SFN PE=1 SV=1	109.2	137.1	126.9	139.5	128.4	126.3	119.9	87.4	74.5
WDR44	WD repeat-containing protein 44 OS=Homo sapiens OX=9606 GN=WDR44 PE=1 SV=1	97.8	93.1	NA	NA	NA	NA	NA	NA	NA
PPP2CB	Serine/threonine-protein phosphatase 2A catalytic subunit beta isoform OS=Homo sapiens OX=9606 GN=PPP2CB PE=1 SV=1	101.6	105.5	108.2	133.3	NA	NA	NA	NA	NA
CDK2	Cyclin-dependent kinase 2 OS=Homo sapiens OX=9606 GN=CDK2 PE=1 SV=2	112.4	105.7	NA	NA	NA	NA	NA	NA	NA
YWHAB	14-3-3 protein beta/alpha OS=Homo sapiens OX=9606 GN=YWHAB PE=1 SV=3	114.6	135	120.4	141.8	98.1	98.6	108.2	105.4	92.7
WBP2	WW domain-binding protein 2 OS=Homo sapiens OX=9606 GN=WBP2 PE=1 SV=1	100.4	104	90.4	92.4	NA	NA	NA	NA	NA
MARS1	Methionine--tRNA ligase, cytoplasmic OS=Homo sapiens OX=9606 GN=MARS1 PE=1 SV=2	103.9	69.3	NA	NA	NA	NA	NA	NA	NA
ARHGDIA	Rho GDP-dissociation inhibitor 1 OS=Homo sapiens OX=9606 GN=ARHGDIA PE=1 SV=3	120.4	105.2	123.8	89.5	89.2	80.7	101.7	118	73
SCGB2A2	Mammaglobin-A OS=Homo sapiens OX=9606 GN=SCGB2A2 PE=1 SV=1	61.5	55.5	67.9	64.8	325.4	437.8	35.7	19.4	34.7
CD81	CD81 antigen OS=Homo sapiens OX=9606 GN=CD81 PE=1 SV=1	103.1	78.3	91.6	67.6	NA	NA	NA	NA	NA
DBNL	Drebrin-like protein OS=Homo sapiens OX=9606 GN=DBNL PE=1 SV=1	99.2	100.5	95.3	92.5	98.6	143.1	108.3	99.2	107.5
C4BPA	C4b-binding protein alpha chain OS=Homo sapiens OX=9606 GN=C4BPA PE=1 SV=2	118.5	66.4	124.4	65.7	NA	NA	NA	NA	NA
VTN	Vitronectin OS=Homo sapiens OX=9606 GN=VTN PE=1 SV=1	115.4	58.5	88.8	61.4	NA	NA	NA	NA	NA
SET	Protein SET OS=Homo sapiens OX=9606 GN=SET PE=1 SV=3	90.9	125.5	36	130.4	98.8	119	115.4	93.4	89.1
IGHV6-1	Immunoglobulin heavy variable 6-1 OS=Homo sapiens OX=9606 GN=IGHV6-1 PE=3 SV=1	106.5	80.7	73.7	70.5	144.5	146.7	151.3	55.9	91.1
VCP	Transitional endoplasmic reticulum ATPase OS=Homo sapiens OX=9606 GN=VCP PE=1 SV=4	99	163	119.6	146.7	NA	NA	NA	NA	NA
UBE2Z	Ubiquitin-conjugating enzyme E2 Z OS=Homo sapiens OX=9606 GN=UBE2Z PE=1 SV=2	122.1	119.9	NA	NA	NA	NA	NA	NA	NA
TMSB4Y	Thymosin beta-4, Y-chromosomal OS=Homo sapiens OX=9606 GN=TMSB4Y PE=1 SV=3	142.1	212.9	NA	NA	NA	NA	NA	NA	NA
KRT73	Keratin, type II cytoskeletal 73 OS=Homo sapiens OX=9606 GN=KRT73 PE=1 SV=1	63.7	130.5	NA	NA	NA	NA	NA	NA	NA
SPINT1	Kunitz-type protease inhibitor 1 OS=Homo sapiens OX=9606 GN=SPINT1 PE=1 SV=2	98.4	127	92	143.8	NA	NA	NA	NA	NA
IGHV2-26	Immunoglobulin heavy variable 2-26 OS=Homo sapiens OX=9606 GN=IGHV2-26 PE=3 SV=1	85.1	85.3	102.8	58.1	87.6	86.1	131.5	91.3	123.7
RHOQ	Rho-related GTP-binding protein RhoQ OS=Homo sapiens OX=9606 GN=RHOQ PE=1 SV=2	78.3	99.8	109.7	90.7	NA	NA	NA	NA	NA
OS9	Protein OS-9 OS=Homo sapiens OX=9606 GN=OS9 PE=1 SV=1	100.8	85.7	76.3	123.5	NA	NA	NA	NA	NA
LSP1	Lymphocyte-specific protein 1 OS=Homo sapiens OX=9606 GN=LSP1 PE=1 SV=1	114.7	83.3	85.2	117.4	99.7	118.8	106.4	88.2	97.7
BPI	Bactericidal permeability-increasing protein OS=Homo sapiens OX=9606 GN=BPI PE=1 SV=4	85.1	102.9	NA	NA	NA	NA	NA	NA	NA
TSPAN6	Tetraspanin-6 OS=Homo sapiens OX=9606 GN=TSPAN6 PE=1 SV=1	98	105.2	NA	NA	NA	NA	NA	NA	NA
PTN	Pleiotrophin OS=Homo sapiens OX=9606 GN=PTN PE=1 SV=1	89.6	82.5	109	72.8	NA	NA	NA	NA	NA
WARS1	Tryptophan--tRNA ligase, cytoplasmic OS=Homo sapiens OX=9606 GN=WARS1 PE=1 SV=2	81.2	137.9	77.5	125.6	92.9	123.4	91.4	94.5	91.6
RO60	RNA-binding protein RO60 OS=Homo sapiens OX=9606 GN=RO60 PE=1 SV=2	100.5	101.4	76.9	103	NA	NA	NA	NA	NA
ZNF124	Zinc finger protein 124 OS=Homo sapiens OX=9606 GN=ZNF124 PE=1 SV=2	127.4	97.9	39.2	32.7	NA	NA	NA	NA	NA
PGM2	Phosphopentomutase OS=Homo sapiens OX=9606 GN=PGM2 PE=1 SV=4	91.6	145.2	130.4	120.9	87.6	83.7	92.6	86	84
CAMK1D	Calcium/calmodulin-dependent protein kinase type 1D OS=Homo sapiens OX=9606 GN=CAMK1D PE=1 SV=1	118.6	94.5	103.2	105.9	119.2	115.6	105.9	101.8	87.8
C6orf132	Uncharacterized protein C6orf132 OS=Homo sapiens OX=9606 GN=C6orf132 PE=1 SV=4	87.6	141.9	NA	NA	NA	NA	NA	NA	NA
PACSIN2	Protein kinase C and casein kinase substrate in neurons protein 2 OS=Homo sapiens OX=9606 GN=PACSIN2 PE=1 SV=2	108.7	111.5	79.9	110.7	NA	NA	NA	NA	NA
PSMB3	Proteasome subunit beta type-3 OS=Homo sapiens OX=9606 GN=PSMB3 PE=1 SV=2	98.5	123.1	95.8	117.1	NA	NA	NA	NA	NA
BTF3L4	Transcription factor BTF3 homolog 4 OS=Homo sapiens OX=9606 GN=BTF3L4 PE=1 SV=1	105.3	111.6	NA	NA	NA	NA	NA	NA	NA
IGLV5-52	Immunoglobulin lambda variable 5-52 OS=Homo sapiens OX=9606 GN=IGLV5-52 PE=3 SV=1	53.2	92.2	82.4	60.6	NA	NA	NA	NA	NA
ARFIP1	Arfaptin-1 OS=Homo sapiens OX=9606 GN=ARFIP1 PE=1 SV=2	63.1	98.9	84.8	55.5	NA	NA	NA	NA	NA
CALML3	Calmodulin-like protein 3 OS=Homo sapiens OX=9606 GN=CALML3 PE=1 SV=2	117.6	141.9	78.2	133.2	97.9	111	107.1	85	104.7
ANXA2P2	Putative annexin A2-like protein OS=Homo sapiens OX=9606 GN=ANXA2P2 PE=5 SV=2	93.9	117	73.4	189.6	80.5	84.8	103.2	116.5	74
ACO1	Cytoplasmic aconitate hydratase OS=Homo sapiens OX=9606 GN=ACO1 PE=1 SV=3	113.3	136.2	155.6	115	94.3	85.3	88.8	116.5	97.6
MOCS2	Molybdopterin synthase catalytic subunit OS=Homo sapiens OX=9606 GN=MOCS2 PE=1 SV=1	88.6	95.5	NA	NA	NA	NA	NA	NA	NA
YBX3	Y-box-binding protein 3 OS=Homo sapiens OX=9606 GN=YBX3 PE=1 SV=4	124.4	110.3	NA	NA	NA	NA	NA	NA	NA
IRGQ	Immunity-related GTPase family Q protein OS=Homo sapiens OX=9606 GN=IRGQ PE=1 SV=1	102.2	119.8	NA	NA	NA	NA	NA	NA	NA
PLEK	Pleckstrin OS=Homo sapiens OX=9606 GN=PLEK PE=1 SV=3	80.2	67.6	NA	NA	NA	NA	NA	NA	NA
ATP6V1B2	V-type proton ATPase subunit B, brain isoform OS=Homo sapiens OX=9606 GN=ATP6V1B2 PE=1 SV=3	105.7	103.4	101.4	107.9	105.5	153.6	96.3	102.8	111.9
IL34	Interleukin-34 OS=Homo sapiens OX=9606 GN=IL34 PE=1 SV=1	102.6	109.3	NA	NA	NA	NA	NA	NA	NA
AHCYL1	S-adenosylhomocysteine hydrolase-like protein 1 OS=Homo sapiens OX=9606 GN=AHCYL1 PE=1 SV=2	NA	NA	75.8	91.3	NA	NA	NA	NA	NA
EIF4E1B	Eukaryotic translation initiation factor 4E type 1B OS=Homo sapiens OX=9606 GN=EIF4E1B PE=1 SV=3	93.9	137.3	NA	NA	NA	NA	NA	NA	NA
SCYL2	SCY1-like protein 2 OS=Homo sapiens OX=9606 GN=SCYL2 PE=1 SV=1	96.2	70.7	NA	NA	119.8	120.1	83.7	85.7	114.3
GGH	Gamma-glutamyl hydrolase OS=Homo sapiens OX=9606 GN=GGH PE=1 SV=2	110.3	109	98.4	105.3	116.6	135	90.5	92.1	118.8
SWAP70	Switch-associated protein 70 OS=Homo sapiens OX=9606 GN=SWAP70 PE=1 SV=1	101.6	121.1	126.9	122	NA	NA	NA	NA	NA
H2AZ1	Histone H2A.Z OS=Homo sapiens OX=9606 GN=H2AZ1 PE=1 SV=2	59	54.2	76.7	86.9	NA	NA	NA	NA	NA
FUT6	4-galactosyl-N-acetylglucosaminide 3-alpha-L-fucosyltransferase FUT6 OS=Homo sapiens OX=9606 GN=FUT6 PE=1 SV=1	75.3	103.8	NA	NA	NA	NA	NA	NA	NA
CCDC43	Coiled-coil domain-containing protein 43 OS=Homo sapiens OX=9606 GN=CCDC43 PE=1 SV=2	NA	NA	79.3	85	NA	NA	NA	NA	NA
MDP1	Magnesium-dependent phosphatase 1 OS=Homo sapiens OX=9606 GN=MDP1 PE=1 SV=1	96.1	114.3	NA	NA	NA	NA	NA	NA	NA
PPP3CA	Protein phosphatase 3 catalytic subunit alpha OS=Homo sapiens OX=9606 GN=PPP3CA PE=1 SV=1	106.8	109.3	101.4	96.1	NA	NA	NA	NA	NA
SH3GLB1	Endophilin-B1 OS=Homo sapiens OX=9606 GN=SH3GLB1 PE=1 SV=1	97.4	131.2	66.4	100.3	NA	NA	NA	NA	NA
LSR	Lipolysis-stimulated lipoprotein receptor OS=Homo sapiens OX=9606 GN=LSR PE=1 SV=4	109.7	90.1	68.3	83.8	NA	NA	NA	NA	NA
SH3GL2	Endophilin-A1 OS=Homo sapiens OX=9606 GN=SH3GL2 PE=1 SV=1	96.9	118.8	57.1	77.5	NA	NA	NA	NA	NA
NXN	Nucleoredoxin OS=Homo sapiens OX=9606 GN=NXN PE=1 SV=2	100	107.9	NA	NA	NA	NA	NA	NA	NA
SNRPD3	Small nuclear ribonucleoprotein Sm D3 OS=Homo sapiens OX=9606 GN=SNRPD3 PE=1 SV=1	74.9	78	NA	NA	NA	NA	NA	NA	NA
KIF5B	Kinesin-1 heavy chain OS=Homo sapiens OX=9606 GN=KIF5B PE=1 SV=1	93.6	110.1	137.6	106.8	NA	NA	NA	NA	NA
ATXN7L3B	Ataxin-7-like protein 3B OS=Homo sapiens OX=9606 GN=ATXN7L3B PE=1 SV=2	131.7	68.5	NA	NA	NA	NA	NA	NA	NA
F10	Coagulation factor X OS=Homo sapiens OX=9606 GN=F10 PE=1 SV=2	117.5	51.1	NA	NA	NA	NA	NA	NA	NA
NUCB2	Nucleobindin-2 OS=Homo sapiens OX=9606 GN=NUCB2 PE=1 SV=3	100.3	72.4	53	87.6	128.3	155.3	102.6	79.8	117.2
CFHR3	Complement factor H-related protein 3 OS=Homo sapiens OX=9606 GN=CFHR3 PE=1 SV=2	NA	NA	122.3	101.1	NA	NA	NA	NA	NA
KRT2	Keratin, type II cytoskeletal 2 epidermal OS=Homo sapiens OX=9606 GN=KRT2 PE=1 SV=2	82.7	110.8	60.3	108.7	87.8	52.6	107.5	78.8	94.3
TJP2	Tight junction protein ZO-2 OS=Homo sapiens OX=9606 GN=TJP2 PE=1 SV=2	101.4	103.3	138.8	92.3	NA	NA	NA	NA	NA
SERPINB3	Serpin B3 OS=Homo sapiens OX=9606 GN=SERPINB3 PE=1 SV=2	68.7	63.7	122.3	57.3	217.4	217.2	129.1	53.8	78.9
GALNT2	Polypeptide N-acetylgalactosaminyltransferase 2 OS=Homo sapiens OX=9606 GN=GALNT2 PE=1 SV=1	76.6	145.8	55.7	82.6	NA	NA	NA	NA	NA
OLA1	Obg-like ATPase 1 OS=Homo sapiens OX=9606 GN=OLA1 PE=1 SV=2	112.5	103.9	49.8	94.4	91.7	95.4	96.7	118.4	89.6
KIAA0753	Protein moonraker OS=Homo sapiens OX=9606 GN=KIAA0753 PE=1 SV=3	87.4	70.8	NA	NA	NA	NA	NA	NA	NA
FURIN	Furin OS=Homo sapiens OX=9606 GN=FURIN PE=1 SV=2	118.2	87.1	87.9	71	NA	NA	NA	NA	NA
ADH7	All-trans-retinol dehydrogenase [NAD(+)] ADH7 OS=Homo sapiens OX=9606 GN=ADH7 PE=1 SV=2	89.2	266.9	113.4	189.3	104	109.3	96.4	93.3	85.4
RPS19	40S ribosomal protein S19 OS=Homo sapiens OX=9606 GN=RPS19 PE=1 SV=2	98.4	125.8	76.6	87.9	143.4	101.6	85.7	93.8	88
SEC23B	Protein transport protein Sec23B OS=Homo sapiens OX=9606 GN=SEC23B PE=1 SV=2	95.3	111.1	111.4	110.6	NA	NA	NA	NA	NA
IGLV3-21	Immunoglobulin lambda variable 3-21 OS=Homo sapiens OX=9606 GN=IGLV3-21 PE=1 SV=2	129.2	86.5	119	53.2	95.7	128.3	109.3	91.5	118.7
FAM3D	Protein FAM3D OS=Homo sapiens OX=9606 GN=FAM3D PE=1 SV=1	91.4	96.2	58.4	77.5	NA	NA	NA	NA	NA
MOB4	MOB-like protein phocein OS=Homo sapiens OX=9606 GN=MOB4 PE=1 SV=1	94.8	84.9	NA	NA	NA	NA	NA	NA	NA
GAA	Lysosomal alpha-glucosidase OS=Homo sapiens OX=9606 GN=GAA PE=1 SV=4	93.8	92.1	86.3	78	NA	NA	NA	NA	NA
HSPA13	Heat shock 70 kDa protein 13 OS=Homo sapiens OX=9606 GN=HSPA13 PE=1 SV=1	88.7	88.7	NA	NA	NA	NA	NA	NA	NA
MACROH2A1	Core histone macro-H2A.1 OS=Homo sapiens OX=9606 GN=MACROH2A1 PE=1 SV=5	87.6	69.2	96.7	86.5	NA	NA	NA	NA	NA
ACTG2	Actin, gamma-enteric smooth muscle OS=Homo sapiens OX=9606 GN=ACTG2 PE=1 SV=1	103.8	121	104.8	119	NA	NA	NA	NA	NA
ARPC3	Actin-related protein 2/3 complex subunit 3 OS=Homo sapiens OX=9606 GN=ARPC3 PE=1 SV=3	97.5	109	97.4	137.8	92.9	85.1	98.4	117.4	69.5
MUC5AC	Mucin-5AC OS=Homo sapiens OX=9606 GN=MUC5AC PE=1 SV=4	122.3	73.1	159.1	84.1	96.4	101.2	116.4	92.5	79.6
TNFAIP8	Tumor necrosis factor alpha-induced protein 8 OS=Homo sapiens OX=9606 GN=TNFAIP8 PE=1 SV=1	91.7	67	NA	NA	NA	NA	NA	NA	NA
LCE2B	Late cornified envelope protein 2B OS=Homo sapiens OX=9606 GN=LCE2B PE=1 SV=1	67.9	94.3	NA	NA	NA	NA	NA	NA	NA
PITPNA	Phosphatidylinositol transfer protein alpha isoform OS=Homo sapiens OX=9606 GN=PITPNA PE=1 SV=2	117.5	69.3	88.5	81.6	88.3	84.6	103	145.1	75.6
CLSTN1	Calsyntenin-1 OS=Homo sapiens OX=9606 GN=CLSTN1 PE=1 SV=1	101.4	93.6	NA	NA	NA	NA	NA	NA	NA
H3Y2	Histone H3.X OS=Homo sapiens OX=9606 GN=H3Y2 PE=5 SV=1	53.3	58.1	NA	NA	NA	NA	NA	NA	NA
TUBB3	Tubulin beta-3 chain OS=Homo sapiens OX=9606 GN=TUBB3 PE=1 SV=2	62.6	63	NA	NA	99.6	111.4	109.9	110.2	74.5
G3BP1	Ras GTPase-activating protein-binding protein 1 OS=Homo sapiens OX=9606 GN=G3BP1 PE=1 SV=1	76.1	169.4	132	138.1	NA	NA	NA	NA	NA
SORT1	Sortilin OS=Homo sapiens OX=9606 GN=SORT1 PE=1 SV=3	100.6	71.6	NA	NA	NA	NA	NA	NA	NA
CDK15	Cyclin-dependent kinase 15 OS=Homo sapiens OX=9606 GN=CDK15 PE=1 SV=2	112.4	105.7	NA	NA	NA	NA	NA	NA	NA
LDHAL6A	L-lactate dehydrogenase A-like 6A OS=Homo sapiens OX=9606 GN=LDHAL6A PE=1 SV=1	99	176.7	127.6	176.7	98.3	97.2	93.2	106.8	88.3
IGHA1	Immunoglobulin heavy constant alpha 1 OS=Homo sapiens OX=9606 GN=IGHA1 PE=1 SV=2	92.5	69.5	74.5	66.8	139.6	144.2	106.1	79.1	142.4
ACY1	Aminoacylase-1 OS=Homo sapiens OX=9606 GN=ACY1 PE=1 SV=1	102.5	95.8	91.6	114.9	98.2	92	122.1	90.4	79.7
CPNE2	Copine-2 OS=Homo sapiens OX=9606 GN=CPNE2 PE=1 SV=3	73.8	107.8	NA	NA	NA	NA	NA	NA	NA
HSPB1	Heat shock protein beta-1 OS=Homo sapiens OX=9606 GN=HSPB1 PE=1 SV=2	90.4	151.4	115.4	104	76.5	76.7	136.6	101.2	72.7
AGRN	Agrin OS=Homo sapiens OX=9606 GN=AGRN PE=1 SV=6	115.7	80.4	82.6	83.5	NA	NA	NA	NA	NA
BOLA2; BOLA2B	BolA-like protein 2 OS=Homo sapiens OX=9606 GN=BOLA2B PE=1 SV=1	93.1	93.6	107.7	84.5	NA	NA	NA	NA	NA
DNAJC3	DnaJ homolog subfamily C member 3 OS=Homo sapiens OX=9606 GN=DNAJC3 PE=1 SV=1	103.9	69.8	53	57	119.8	138.3	92.5	73.3	99.9
IGLV3-27	Immunoglobulin lambda variable 3-27 OS=Homo sapiens OX=9606 GN=IGLV3-27 PE=1 SV=2	45.9	31.7	97.2	36.3	NA	NA	NA	NA	NA
RNF114	E3 ubiquitin-protein ligase RNF114 OS=Homo sapiens OX=9606 GN=RNF114 PE=1 SV=1	111	94	NA	NA	NA	NA	NA	NA	NA
CHI3L1	Chitinase-3-like protein 1 OS=Homo sapiens OX=9606 GN=CHI3L1 PE=1 SV=2	85.6	64.6	110	88	NA	NA	NA	NA	NA
ALDH3A2	Aldehyde dehydrogenase family 3 member A2 OS=Homo sapiens OX=9606 GN=ALDH3A2 PE=1 SV=1	90.4	210.9	118.4	189.5	NA	NA	NA	NA	NA
GLIPR2	Golgi-associated plant pathogenesis-related protein 1 OS=Homo sapiens OX=9606 GN=GLIPR2 PE=1 SV=3	86	61.7	NA	NA	NA	NA	NA	NA	NA
CRBN	Protein cereblon OS=Homo sapiens OX=9606 GN=CRBN PE=1 SV=1	67	97.6	NA	NA	NA	NA	NA	NA	NA
CPNE3	Copine-3 OS=Homo sapiens OX=9606 GN=CPNE3 PE=1 SV=1	85.5	99.5	89.6	94	NA	NA	NA	NA	NA
PPP2CA	Serine/threonine-protein phosphatase 2A catalytic subunit alpha isoform OS=Homo sapiens OX=9606 GN=PPP2CA PE=1 SV=1	110.5	111	107.4	88.3	NA	NA	NA	NA	NA
ST13P4	Putative protein FAM10A4 OS=Homo sapiens OX=9606 GN=ST13P4 PE=5 SV=1	105.7	98.7	102.4	125.6	120.4	106.5	92	103.3	101.2
NAALAD2	N-acetylated-alpha-linked acidic dipeptidase 2 OS=Homo sapiens OX=9606 GN=NAALAD2 PE=1 SV=1	120.1	74.9	87.7	106.5	NA	NA	NA	NA	NA
FAM3C	Protein FAM3C OS=Homo sapiens OX=9606 GN=FAM3C PE=1 SV=1	98.9	97.4	83.3	93.2	NA	NA	NA	NA	NA
KRTAP13-1	Keratin-associated protein 13-1 OS=Homo sapiens OX=9606 GN=KRTAP13-1 PE=2 SV=2	153.2	65.8	NA	NA	NA	NA	NA	NA	NA
IGKV1-5	Immunoglobulin kappa variable 1-5 OS=Homo sapiens OX=9606 GN=IGKV1-5 PE=1 SV=2	92.2	89.3	87.6	73.3	95.6	121.8	113.2	73.2	109.3
CRTAC1	Cartilage acidic protein 1 OS=Homo sapiens OX=9606 GN=CRTAC1 PE=1 SV=2	90.9	94.7	136.8	77.8	NA	NA	NA	NA	NA
ENOPH1	Enolase-phosphatase E1 OS=Homo sapiens OX=9606 GN=ENOPH1 PE=1 SV=1	94.4	126	139	144.8	NA	NA	NA	NA	NA
BCAR1	Breast cancer anti-estrogen resistance protein 1 OS=Homo sapiens OX=9606 GN=BCAR1 PE=1 SV=2	105.1	87.8	NA	NA	NA	NA	NA	NA	NA
RPS6KA6	Ribosomal protein S6 kinase alpha-6 OS=Homo sapiens OX=9606 GN=RPS6KA6 PE=1 SV=1	107.6	123.8	61.6	49.9	NA	NA	NA	NA	NA
UROD	Uroporphyrinogen decarboxylase OS=Homo sapiens OX=9606 GN=UROD PE=1 SV=2	94.2	173.3	NA	NA	NA	NA	NA	NA	NA
RPL10A	60S ribosomal protein L10a OS=Homo sapiens OX=9606 GN=RPL10A PE=1 SV=2	97.1	117.9	75.7	101	NA	NA	NA	NA	NA
FASN	Fatty acid synthase OS=Homo sapiens OX=9606 GN=FASN PE=1 SV=3	97.5	114.1	NA	NA	NA	NA	NA	NA	NA
H2BC20P	Putative histone H2B type 2-C OS=Homo sapiens OX=9606 GN=H2BC20P PE=5 SV=3	64.7	92.4	NA	NA	82.2	49.4	89.2	119.6	81.7
SGSM3	Small G protein signaling modulator 3 OS=Homo sapiens OX=9606 GN=SGSM3 PE=1 SV=1	100.7	102	NA	NA	NA	NA	NA	NA	NA
GALM	Galactose mutarotase OS=Homo sapiens OX=9606 GN=GALM PE=1 SV=1	115.8	146.6	147.5	126.9	80.6	85.8	104.8	110.1	78.9
DZIP3	E3 ubiquitin-protein ligase DZIP3 OS=Homo sapiens OX=9606 GN=DZIP3 PE=1 SV=2	91.7	71	NA	NA	NA	NA	NA	NA	NA
S100P	Protein S100-P OS=Homo sapiens OX=9606 GN=S100P PE=1 SV=2	89.2	56.4	173.9	59.3	147.4	103.9	118	66.5	80.8
H2AC6	Histone H2A type 1-C OS=Homo sapiens OX=9606 GN=H2AC6 PE=1 SV=3	89.5	99.4	76.7	86.9	96.6	87.2	102	119.7	98.5
GLTP	Glycolipid transfer protein OS=Homo sapiens OX=9606 GN=GLTP PE=1 SV=3	107	82.1	NA	NA	NA	NA	NA	NA	NA
MUC1	Mucin-1 OS=Homo sapiens OX=9606 GN=MUC1 PE=1 SV=3	62	104.9	92.4	93.2	NA	NA	NA	NA	NA
MIA	Melanoma-derived growth regulatory protein OS=Homo sapiens OX=9606 GN=MIA PE=1 SV=1	86.5	79.7	NA	NA	NA	NA	NA	NA	NA
HYI	Putative hydroxypyruvate isomerase OS=Homo sapiens OX=9606 GN=HYI PE=1 SV=2	NA	NA	77.6	86.4	NA	NA	NA	NA	NA
HNRNPA0	Heterogeneous nuclear ribonucleoprotein A0 OS=Homo sapiens OX=9606 GN=HNRNPA0 PE=1 SV=1	89.4	98.2	NA	NA	NA	NA	NA	NA	NA
HDC	Histidine decarboxylase OS=Homo sapiens OX=9606 GN=HDC PE=1 SV=2	87.7	76.3	NA	NA	NA	NA	NA	NA	NA
IGKV6D-41	Probable non-functional immunoglobulin kappa variable 6D-41 OS=Homo sapiens OX=9606 GN=IGKV6D-41 PE=1 SV=1	64	219.7	49.7	85.9	NA	NA	NA	NA	NA
LCK	Tyrosine-protein kinase Lck OS=Homo sapiens OX=9606 GN=LCK PE=1 SV=6	112.4	105.7	NA	NA	NA	NA	NA	NA	NA
BLVRB	Flavin reductase (NADPH) OS=Homo sapiens OX=9606 GN=BLVRB PE=1 SV=3	130.2	86.7	80.2	74.6	105.8	125.3	93.5	94.4	130.9
ALPL	Alkaline phosphatase, tissue-nonspecific isozyme OS=Homo sapiens OX=9606 GN=ALPL PE=1 SV=4	109.8	70.4	83.8	79.4	NA	NA	NA	NA	NA
PDLIM5	PDZ and LIM domain protein 5 OS=Homo sapiens OX=9606 GN=PDLIM5 PE=1 SV=5	106.1	149.9	111.9	119.5	83.6	102.9	102.7	120.7	83.9
PPIF	Peptidyl-prolyl cis-trans isomerase F, mitochondrial OS=Homo sapiens OX=9606 GN=PPIF PE=1 SV=1	106	133	NA	NA	NA	NA	NA	NA	NA
CTSH	Pro-cathepsin H OS=Homo sapiens OX=9606 GN=CTSH PE=1 SV=4	106.6	73	85.4	67.5	109.1	134.4	99.2	102.9	131.9
B4GALT4	Beta-1,4-galactosyltransferase 4 OS=Homo sapiens OX=9606 GN=B4GALT4 PE=1 SV=1	93.8	97.7	NA	NA	NA	NA	NA	NA	NA
MANF	Mesencephalic astrocyte-derived neurotrophic factor OS=Homo sapiens OX=9606 GN=MANF PE=1 SV=3	92.5	85.5	NA	NA	NA	NA	NA	NA	NA
EIF5AL1	Eukaryotic translation initiation factor 5A-1-like OS=Homo sapiens OX=9606 GN=EIF5AL1 PE=2 SV=2	108.4	130.7	104.8	101.6	96.6	100.9	100	108.7	97.7
H2BC18	Histone H2B type 2-F OS=Homo sapiens OX=9606 GN=H2BC18 PE=1 SV=3	67.5	63	42.1	79.3	NA	NA	NA	NA	NA
CUL5	Cullin-5 OS=Homo sapiens OX=9606 GN=CUL5 PE=1 SV=4	NA	NA	NA	NA	35.9	51.6	46.5	38.5	68
GPHN	Gephyrin OS=Homo sapiens OX=9606 GN=GPHN PE=1 SV=1	107.5	97.3	NA	NA	105	113.5	114.2	80.7	101
TIMP1	Metalloproteinase inhibitor 1 OS=Homo sapiens OX=9606 GN=TIMP1 PE=1 SV=1	93.9	91.4	71.1	64	108.6	130.6	110.8	84.4	117.1
KRT14	Keratin, type I cytoskeletal 14 OS=Homo sapiens OX=9606 GN=KRT14 PE=1 SV=4	60	117.2	66.6	109.2	89.4	44.2	84.8	132	51.6
IGLV2-11	Immunoglobulin lambda variable 2-11 OS=Homo sapiens OX=9606 GN=IGLV2-11 PE=1 SV=2	88.2	292.8	29.8	97.7	123.3	118.6	126.1	78.6	118.6
GMPR	GMP reductase 1 OS=Homo sapiens OX=9606 GN=GMPR PE=1 SV=1	130.4	151.4	NA	NA	NA	NA	NA	NA	NA
MAPK6	Mitogen-activated protein kinase 6 OS=Homo sapiens OX=9606 GN=MAPK6 PE=1 SV=1	102.9	78.6	NA	NA	NA	NA	NA	NA	NA
CDK5	Cyclin-dependent kinase 5 OS=Homo sapiens OX=9606 GN=CDK5 PE=1 SV=3	112.4	105.7	NA	NA	NA	NA	NA	NA	NA
PLAA	Phospholipase A-2-activating protein OS=Homo sapiens OX=9606 GN=PLAA PE=1 SV=2	101.6	103.9	NA	NA	NA	NA	NA	NA	NA
SNX6	Sorting nexin-6 OS=Homo sapiens OX=9606 GN=SNX6 PE=1 SV=1	94.6	132.5	70.8	102.5	NA	NA	NA	NA	NA
CGN	Cingulin OS=Homo sapiens OX=9606 GN=CGN PE=1 SV=3	88.3	105.3	NA	NA	NA	NA	NA	NA	NA
IGKV6D-21	Immunoglobulin kappa variable 6D-21 OS=Homo sapiens OX=9606 GN=IGKV6D-21 PE=3 SV=1	64	219.7	49.7	85.9	NA	NA	NA	NA	NA
FCGR3A	Low affinity immunoglobulin gamma Fc region receptor III-A OS=Homo sapiens OX=9606 GN=FCGR3A PE=1 SV=2	72.6	64	NA	NA	NA	NA	NA	NA	NA
IGKV3-15	Immunoglobulin kappa variable 3-15 OS=Homo sapiens OX=9606 GN=IGKV3-15 PE=1 SV=2	NA	NA	NA	NA	109.6	113.7	110.5	86.5	136.1
MAP2K2	Dual specificity mitogen-activated protein kinase kinase 2 OS=Homo sapiens OX=9606 GN=MAP2K2 PE=1 SV=1	143.7	123.4	90.7	76	NA	NA	NA	NA	NA
PROS1	Vitamin K-dependent protein S OS=Homo sapiens OX=9606 GN=PROS1 PE=1 SV=1	111.7	87.1	93.5	66.8	NA	NA	NA	NA	NA
SERPINI2	Serpin I2 OS=Homo sapiens OX=9606 GN=SERPINI2 PE=1 SV=1	91.7	250.3	85.1	98.5	52.7	74.4	116.6	122.5	80.8
ATRNL1	Attractin-like protein 1 OS=Homo sapiens OX=9606 GN=ATRNL1 PE=2 SV=2	116.7	78.5	90	100.3	NA	NA	NA	NA	NA
SULT1A1	Sulfotransferase 1A1 OS=Homo sapiens OX=9606 GN=SULT1A1 PE=1 SV=3	127.3	93.9	131.2	77.9	92.9	91	84.3	123.6	101.3
PRSS27	Serine protease 27 OS=Homo sapiens OX=9606 GN=PRSS27 PE=1 SV=1	73.2	100.2	NA	NA	NA	NA	NA	NA	NA
NAPG	Gamma-soluble NSF attachment protein OS=Homo sapiens OX=9606 GN=NAPG PE=1 SV=1	91.3	103.2	NA	NA	NA	NA	NA	NA	NA
VARS1	Valine--tRNA ligase OS=Homo sapiens OX=9606 GN=VARS1 PE=1 SV=4	113.2	89.2	NA	NA	NA	NA	NA	NA	NA
PSAT1	Phosphoserine aminotransferase OS=Homo sapiens OX=9606 GN=PSAT1 PE=1 SV=2	92.9	128	135.5	88.3	88.9	126.9	120.3	83.3	111.6
TMED2	Transmembrane emp24 domain-containing protein 2 OS=Homo sapiens OX=9606 GN=TMED2 PE=1 SV=1	91.5	103.6	NA	NA	NA	NA	NA	NA	NA
ROCK2	Rho-associated protein kinase 2 OS=Homo sapiens OX=9606 GN=ROCK2 PE=1 SV=4	96.1	76.2	NA	NA	NA	NA	NA	NA	NA
HMGCS1	Hydroxymethylglutaryl-CoA synthase, cytoplasmic OS=Homo sapiens OX=9606 GN=HMGCS1 PE=1 SV=2	101.6	106.8	NA	NA	NA	NA	NA	NA	NA
EIF3M	Eukaryotic translation initiation factor 3 subunit M OS=Homo sapiens OX=9606 GN=EIF3M PE=1 SV=1	90.4	78.6	87.2	98.9	NA	NA	NA	NA	NA
H1-10	Histone H1.10 OS=Homo sapiens OX=9606 GN=H1-10 PE=1 SV=1	81.5	81.4	NA	NA	NA	NA	NA	NA	NA
PSMA2	Proteasome subunit alpha type-2 OS=Homo sapiens OX=9606 GN=PSMA2 PE=1 SV=2	106.2	138.7	122.2	140.9	95.6	101.2	108	103.5	86.9
MYLK3	Myosin light chain kinase 3 OS=Homo sapiens OX=9606 GN=MYLK3 PE=1 SV=3	100.2	97.5	NA	NA	NA	NA	NA	NA	NA
IGHV3-9	Immunoglobulin heavy variable 3-9 OS=Homo sapiens OX=9606 GN=IGHV3-9 PE=1 SV=2	103.6	119.9	NA	NA	123	124.8	137	80.6	116.1
PSMD2	26S proteasome non-ATPase regulatory subunit 2 OS=Homo sapiens OX=9606 GN=PSMD2 PE=1 SV=3	89.8	119.3	69	111.9	NA	NA	NA	NA	NA
CDO1	Cysteine dioxygenase type 1 OS=Homo sapiens OX=9606 GN=CDO1 PE=1 SV=2	101	120	NA	NA	NA	NA	NA	NA	NA
TYMP	Thymidine phosphorylase OS=Homo sapiens OX=9606 GN=TYMP PE=1 SV=2	79.7	128.7	121.5	100.7	109.1	113.4	96.4	80.1	78.8
CTTN	Src substrate cortactin OS=Homo sapiens OX=9606 GN=CTTN PE=1 SV=2	100.7	126.8	117.2	107.6	117.4	132.1	131.2	91.3	106.3
SARS1	Serine--tRNA ligase, cytoplasmic OS=Homo sapiens OX=9606 GN=SARS1 PE=1 SV=3	121.3	108.6	66	77.7	NA	NA	NA	NA	NA
ITPKC	Inositol-trisphosphate 3-kinase C OS=Homo sapiens OX=9606 GN=ITPKC PE=1 SV=1	91.4	96.7	NA	NA	NA	NA	NA	NA	NA
UBE2D3	Ubiquitin-conjugating enzyme E2 D3 OS=Homo sapiens OX=9606 GN=UBE2D3 PE=1 SV=1	101.9	118.5	NA	NA	NA	NA	NA	NA	NA
ARL¬†3.00	ADP-ribosylation factor-like protein 3 OS=Homo sapiens OX=9606 GN=ARL3 PE=1 SV=2	102.5	103.8	94.9	85.4	94.2	75.9	86.1	139.4	64
IGFBP3	Insulin-like growth factor-binding protein 3 OS=Homo sapiens OX=9606 GN=IGFBP3 PE=1 SV=2	73.8	82.2	69.9	70.4	118.7	133.7	99.5	80.5	115.1
EPHA7	Ephrin type-A receptor 7 OS=Homo sapiens OX=9606 GN=EPHA7 PE=1 SV=3	102.4	68.4	171.3	81.6	NA	NA	NA	NA	NA
TPD52L2	Tumor protein D54 OS=Homo sapiens OX=9606 GN=TPD52L2 PE=1 SV=2	101.8	114.4	72	102.9	NA	NA	NA	NA	NA
UTRN	Utrophin OS=Homo sapiens OX=9606 GN=UTRN PE=1 SV=2	84.3	117.8	NA	NA	NA	NA	NA	NA	NA
UBE2M	NEDD8-conjugating enzyme Ubc12 OS=Homo sapiens OX=9606 GN=UBE2M PE=1 SV=1	99.7	124.3	NA	NA	NA	NA	NA	NA	NA
EML4	Echinoderm microtubule-associated protein-like 4 OS=Homo sapiens OX=9606 GN=EML4 PE=1 SV=3	111.2	102.4	77.2	79.7	NA	NA	NA	NA	NA
ALDH3B1	Aldehyde dehydrogenase family 3 member B1 OS=Homo sapiens OX=9606 GN=ALDH3B1 PE=1 SV=1	90.4	210.9	118.4	189.5	NA	NA	NA	NA	NA
HRNR	Hornerin OS=Homo sapiens OX=9606 GN=HRNR PE=1 SV=2	87.7	100.4	52.2	114.3	97	118	93.9	93.3	91.1
DDX24	ATP-dependent RNA helicase DDX24 OS=Homo sapiens OX=9606 GN=DDX24 PE=1 SV=1	128.8	75.4	NA	NA	125.2	113.5	98.4	99.2	110.6
DPP3	Dipeptidyl peptidase 3 OS=Homo sapiens OX=9606 GN=DPP3 PE=1 SV=2	106.6	145.9	133.2	137.7	92.3	100.3	92.8	97.6	89.3
MVP	Major vault protein OS=Homo sapiens OX=9606 GN=MVP PE=1 SV=4	84.3	124.1	78.3	116.8	91.3	104.3	104.3	86.7	94.6
DNAH3	Dynein axonemal heavy chain 3 OS=Homo sapiens OX=9606 GN=DNAH3 PE=2 SV=1	102	154.2	NA	NA	90.9	89.4	120.1	106.8	71.6
KANSL1L	KAT8 regulatory NSL complex subunit 1-like protein OS=Homo sapiens OX=9606 GN=KANSL1L PE=1 SV=2	64.3	65.2	NA	NA	NA	NA	NA	NA	NA
ABCA1	Phospholipid-transporting ATPase ABCA1 OS=Homo sapiens OX=9606 GN=ABCA1 PE=1 SV=3	89.8	69.9	NA	NA	NA	NA	NA	NA	NA
TMSB4X	Thymosin beta-4 OS=Homo sapiens OX=9606 GN=TMSB4X PE=1 SV=2	114.9	176.8	79.5	113.1	104.9	108.5	102	85.3	134.7
H2BC14	Histone H2B type 1-M OS=Homo sapiens OX=9606 GN=H2BC14 PE=1 SV=3	67.5	63	42.1	79.3	89.8	54	95.7	118	82.4
CASP8	Caspase-8 OS=Homo sapiens OX=9606 GN=CASP8 PE=1 SV=1	90.9	127.1	NA	NA	NA	NA	NA	NA	NA
CRKL	Crk-like protein OS=Homo sapiens OX=9606 GN=CRKL PE=1 SV=1	101.8	126.4	148.2	91.2	NA	NA	NA	NA	NA
H2BK1	Histone H2B type 2-K1 OS=Homo sapiens OX=9606 GN=H2BK1 PE=3 SV=1	61.3	89.6	56.6	76.7	107.9	98	100.9	117.5	98
NCK1	Cytoplasmic protein NCK1 OS=Homo sapiens OX=9606 GN=NCK1 PE=1 SV=1	84.7	93.2	140.3	78.2	NA	NA	NA	NA	NA
SMPDL3A	Acid sphingomyelinase-like phosphodiesterase 3a OS=Homo sapiens OX=9606 GN=SMPDL3A PE=1 SV=2	105.2	95.9	NA	NA	NA	NA	NA	NA	NA
TRIM16	Tripartite motif-containing protein 16 OS=Homo sapiens OX=9606 GN=TRIM16 PE=1 SV=3	100.6	131.1	90.4	120.8	NA	NA	NA	NA	NA
APOBEC3A	DNA dC->dU-editing enzyme APOBEC-3A OS=Homo sapiens OX=9606 GN=APOBEC3A PE=1 SV=3	77.8	113.5	111	136.5	100.6	143.6	110.8	72.6	93.2
IGHV3-48	Immunoglobulin heavy variable 3-48 OS=Homo sapiens OX=9606 GN=IGHV3-48 PE=1 SV=2	97.5	114.6	72.7	68.6	123	124.8	137	80.6	116.1
CST4	Cystatin-S OS=Homo sapiens OX=9606 GN=CST4 PE=1 SV=3	67.9	63.1	66.9	79.5	182.7	318.5	64.3	51.1	87.9
CTSB	Cathepsin B OS=Homo sapiens OX=9606 GN=CTSB PE=1 SV=3	116.4	73.6	79	80.9	104.3	121.9	90.6	92.1	113.3
PSMB7	Proteasome subunit beta type-7 OS=Homo sapiens OX=9606 GN=PSMB7 PE=1 SV=1	101.8	136	110.4	147.1	NA	NA	NA	NA	NA
KRT31	Keratin, type I cuticular Ha1 OS=Homo sapiens OX=9606 GN=KRT31 PE=1 SV=3	244	41.2	82	55.8	90.4	71.4	105.1	89.1	94.2
PPP1R2B	Protein phosphatase inhibitor 2 family member B OS=Homo sapiens OX=9606 GN=PPP1R2B PE=1 SV=2	112.2	138.3	72.7	69	NA	NA	NA	NA	NA
IGLV5-39	Immunoglobulin lambda variable 5-39 OS=Homo sapiens OX=9606 GN=IGLV5-39 PE=3 SV=1	97	101.2	69.7	74.2	NA	NA	NA	NA	NA
MYLK	Myosin light chain kinase, smooth muscle OS=Homo sapiens OX=9606 GN=MYLK PE=1 SV=4	100.2	97.5	NA	NA	NA	NA	NA	NA	NA
RPS10	40S ribosomal protein S10 OS=Homo sapiens OX=9606 GN=RPS10 PE=1 SV=1	95.3	116.9	71.4	85.8	NA	NA	NA	NA	NA
DPYSL2	Dihydropyrimidinase-related protein 2 OS=Homo sapiens OX=9606 GN=DPYSL2 PE=1 SV=1	97.6	115.9	NA	NA	NA	NA	NA	NA	NA
RPL6	60S ribosomal protein L6 OS=Homo sapiens OX=9606 GN=RPL6 PE=1 SV=3	95.8	99.4	71.2	119.9	NA	NA	NA	NA	NA
RAB3A	Ras-related protein Rab-3A OS=Homo sapiens OX=9606 GN=RAB3A PE=1 SV=1	102.5	92	NA	NA	NA	NA	NA	NA	NA
PCMT1	Protein-L-isoaspartate(D-aspartate) O-methyltransferase OS=Homo sapiens OX=9606 GN=PCMT1 PE=1 SV=4	118.7	88.2	139.9	79.2	NA	NA	NA	NA	NA
DCUN1D1	DCN1-like protein 1 OS=Homo sapiens OX=9606 GN=DCUN1D1 PE=1 SV=1	100.2	88.4	NA	NA	NA	NA	NA	NA	NA
LORICRIN	Loricrin OS=Homo sapiens OX=9606 GN=LORICRIN PE=1 SV=2	81.8	92	65.1	96.4	NA	NA	NA	NA	NA
GNS	N-acetylglucosamine-6-sulfatase OS=Homo sapiens OX=9606 GN=GNS PE=1 SV=3	96.4	84.2	NA	NA	NA	NA	NA	NA	NA
LAMP1	Lysosome-associated membrane glycoprotein 1 OS=Homo sapiens OX=9606 GN=LAMP1 PE=1 SV=3	97.8	95.4	86.7	93.6	NA	NA	NA	NA	NA
IGFBP7	Insulin-like growth factor-binding protein 7 OS=Homo sapiens OX=9606 GN=IGFBP7 PE=1 SV=1	110.2	87.8	70.3	66.3	NA	NA	NA	NA	NA
CSDE1	Cold shock domain-containing protein E1 OS=Homo sapiens OX=9606 GN=CSDE1 PE=1 SV=2	105.5	99.9	83.3	71.4	NA	NA	NA	NA	NA
LACRT	Extracellular glycoprotein lacritin OS=Homo sapiens OX=9606 GN=LACRT PE=1 SV=1	93.1	38	59.2	40.9	121.4	143.4	60	98	113.9
IGHM	Immunoglobulin heavy constant mu OS=Homo sapiens OX=9606 GN=IGHM PE=1 SV=4	91.5	73.9	65.6	78.4	57.1	64.7	230.5	65.5	120.5
FABP5P3	Putative fatty acid-binding protein 5-like protein 3 OS=Homo sapiens OX=9606 GN=FABP5P3 PE=5 SV=1	122.4	119	139.7	113	147.5	121.7	158.6	76.5	62.7
EFNA1	Ephrin-A1 OS=Homo sapiens OX=9606 GN=EFNA1 PE=1 SV=2	NA	NA	49.6	32.5	NA	NA	NA	NA	NA
ADH1A	Alcohol dehydrogenase 1A OS=Homo sapiens OX=9606 GN=ADH1A PE=1 SV=2	117.1	211.2	84	170.2	103.8	77.1	84.6	127.7	74.7
GCA	Grancalcin OS=Homo sapiens OX=9606 GN=GCA PE=1 SV=2	103.5	76	NA	NA	NA	NA	NA	NA	NA
OPTN	Optineurin OS=Homo sapiens OX=9606 GN=OPTN PE=1 SV=3	92.8	124.2	106.7	114.7	NA	NA	NA	NA	NA
PEF1	Peflin OS=Homo sapiens OX=9606 GN=PEF1 PE=1 SV=1	103	123.6	NA	NA	NA	NA	NA	NA	NA
MYL3	Myosin light chain 3 OS=Homo sapiens OX=9606 GN=MYL3 PE=1 SV=3	106.1	109.6	97.9	145.7	92.4	91.1	86.7	118.4	86
SLC34A2	Sodium-dependent phosphate transport protein 2B OS=Homo sapiens OX=9606 GN=SLC34A2 PE=1 SV=3	69.5	132.2	86.1	99.2	NA	NA	NA	NA	NA
NT5C3A	Cytosolic 5'-nucleotidase 3A OS=Homo sapiens OX=9606 GN=NT5C3A PE=1 SV=3	93.5	94.1	NA	NA	NA	NA	NA	NA	NA
KIT	Mast/stem cell growth factor receptor Kit OS=Homo sapiens OX=9606 GN=KIT PE=1 SV=1	84.7	71.7	NA	NA	NA	NA	NA	NA	NA
IGKV3-7	Probable non-functional immunoglobulin kappa variable 3-7 OS=Homo sapiens OX=9606 GN=IGKV3-7 PE=1 SV=1	88.7	105.9	100.2	63	NA	NA	NA	NA	NA
MUC16	Mucin-16 OS=Homo sapiens OX=9606 GN=MUC16 PE=1 SV=3	85.5	99.1	59.5	107.7	96.1	95.5	106.5	71.9	107.2
CDIN1	CDAN1-interacting nuclease 1 OS=Homo sapiens OX=9606 GN=CDIN1 PE=1 SV=2	80.7	78.4	NA	NA	NA	NA	NA	NA	NA
KRT28	Keratin, type I cytoskeletal 28 OS=Homo sapiens OX=9606 GN=KRT28 PE=1 SV=2	72.4	119.9	51.4	94.6	92.3	39.6	106.5	82.4	74.8
PSMA1	Proteasome subunit alpha type-1 OS=Homo sapiens OX=9606 GN=PSMA1 PE=1 SV=1	103.4	156.4	125	139.2	95	104.7	115.5	99.8	79.8
PLGLB1; PLGLB2	Plasminogen-like protein B OS=Homo sapiens OX=9606 GN=PLGLB2 PE=3 SV=1	129.1	54.6	150	60.3	76.5	60.5	60.6	135.9	89.3
TUBB1	Tubulin beta-1 chain OS=Homo sapiens OX=9606 GN=TUBB1 PE=1 SV=1	90	130.8	66.4	110.7	89.7	93.7	127.4	103.5	86.1
ARPC5L	Actin-related protein 2/3 complex subunit 5-like protein OS=Homo sapiens OX=9606 GN=ARPC5L PE=1 SV=1	93.5	119	84.7	92.5	NA	NA	NA	NA	NA
UBA2	SUMO-activating enzyme subunit 2 OS=Homo sapiens OX=9606 GN=UBA2 PE=1 SV=2	89.8	112.9	NA	NA	NA	NA	NA	NA	NA
LZTFL1	Leucine zipper transcription factor-like protein 1 OS=Homo sapiens OX=9606 GN=LZTFL1 PE=1 SV=1	100.9	86.1	NA	NA	NA	NA	NA	NA	NA
HSPG2	Basement membrane-specific heparan sulfate proteoglycan core protein OS=Homo sapiens OX=9606 GN=HSPG2 PE=1 SV=4	97.4	77.3	71.4	74.8	167.3	177	102.7	66.8	99.1
IGFBP2	Insulin-like growth factor-binding protein 2 OS=Homo sapiens OX=9606 GN=IGFBP2 PE=1 SV=2	84.8	78.4	98.6	66.5	NA	NA	NA	NA	NA
ARPC4	Actin-related protein 2/3 complex subunit 4 OS=Homo sapiens OX=9606 GN=ARPC4 PE=1 SV=3	99.2	118.9	122.4	117.2	NA	NA	NA	NA	NA
PAK3	Serine/threonine-protein kinase PAK 3 OS=Homo sapiens OX=9606 GN=PAK3 PE=1 SV=2	107.1	103.8	96.6	85.6	NA	NA	NA	NA	NA
EIF4G1	Eukaryotic translation initiation factor 4 gamma 1 OS=Homo sapiens OX=9606 GN=EIF4G1 PE=1 SV=4	101.3	119.6	84.8	72.1	NA	NA	NA	NA	NA
UBE2K	Ubiquitin-conjugating enzyme E2 K OS=Homo sapiens OX=9606 GN=UBE2K PE=1 SV=3	116.6	92.5	156.2	100	NA	NA	NA	NA	NA
GLYATL2	Glycine N-acyltransferase-like protein 2 OS=Homo sapiens OX=9606 GN=GLYATL2 PE=1 SV=1	110.1	55	NA	NA	NA	NA	NA	NA	NA
CREG1	Protein CREG1 OS=Homo sapiens OX=9606 GN=CREG1 PE=1 SV=1	100.5	96.2	78.4	108.2	NA	NA	NA	NA	NA
CEACAM1	Carcinoembryonic antigen-related cell adhesion molecule 1 OS=Homo sapiens OX=9606 GN=CEACAM1 PE=1 SV=2	95.7	94.3	96.9	137.8	NA	NA	NA	NA	NA
LZIC	Protein LZIC OS=Homo sapiens OX=9606 GN=LZIC PE=1 SV=1	125.7	114.2	125.3	125.8	NA	NA	NA	NA	NA
STAT1	Signal transducer and activator of transcription 1-alpha/beta OS=Homo sapiens OX=9606 GN=STAT1 PE=1 SV=2	90.5	118.2	87.2	92.1	NA	NA	NA	NA	NA
CS	Citrate synthase, mitochondrial OS=Homo sapiens OX=9606 GN=CS PE=1 SV=2	140.2	115.4	84.6	92.7	NA	NA	NA	NA	NA
ATG7	Ubiquitin-like modifier-activating enzyme ATG7 OS=Homo sapiens OX=9606 GN=ATG7 PE=1 SV=1	102.2	101.1	NA	NA	NA	NA	NA	NA	NA
IGHV1-69D	Immunoglobulin heavy variable 1-69D OS=Homo sapiens OX=9606 GN=IGHV1-69D PE=1 SV=1	85.5	101.1	132.1	45	NA	NA	NA	NA	NA
IFNG	Interferon gamma OS=Homo sapiens OX=9606 GN=IFNG PE=1 SV=1	108.1	175.9	NA	NA	102.3	82.7	106.1	134.1	67.1
GRK3	Beta-adrenergic receptor kinase 2 OS=Homo sapiens OX=9606 GN=GRK3 PE=1 SV=2	61	60.2	NA	NA	NA	NA	NA	NA	NA
GDA	Guanine deaminase OS=Homo sapiens OX=9606 GN=GDA PE=1 SV=1	79.4	103.1	NA	NA	NA	NA	NA	NA	NA
CCL28	C-C motif chemokine 28 OS=Homo sapiens OX=9606 GN=CCL28 PE=1 SV=1	104.7	94.9	47.8	69.7	NA	NA	NA	NA	NA
NECTIN1	Nectin-1 OS=Homo sapiens OX=9606 GN=NECTIN1 PE=1 SV=3	86.2	110.5	NA	NA	NA	NA	NA	NA	NA
VAT1	Synaptic vesicle membrane protein VAT-1 homolog OS=Homo sapiens OX=9606 GN=VAT1 PE=1 SV=2	96.2	79.9	85.7	83.1	103.9	114.3	102	87.7	111.7
ALCAM	CD166 antigen OS=Homo sapiens OX=9606 GN=ALCAM PE=1 SV=2	121.7	80.8	145.7	92.9	67	66.4	91.6	107.7	89.9
APOC3	Apolipoprotein C-III OS=Homo sapiens OX=9606 GN=APOC3 PE=1 SV=1	81.4	45.2	99.2	87.3	106.3	122.6	101.1	94.3	120.5
IGKC	Immunoglobulin kappa constant OS=Homo sapiens OX=9606 GN=IGKC PE=1 SV=2	94.9	83.8	90.4	62.1	119.2	119.1	119.2	88.5	130.4
IGHV3-15	Immunoglobulin heavy variable 3-15 OS=Homo sapiens OX=9606 GN=IGHV3-15 PE=3 SV=1	82.9	114.4	85.2	79	146.9	150.5	112.7	78.6	113.8
SNCAIP	Synphilin-1 OS=Homo sapiens OX=9606 GN=SNCAIP PE=1 SV=2	111.9	42.7	NA	NA	NA	NA	NA	NA	NA
KARS1	Lysine--tRNA ligase OS=Homo sapiens OX=9606 GN=KARS1 PE=1 SV=3	102.4	116.2	77.8	81.1	NA	NA	NA	NA	NA
AK2	Adenylate kinase 2, mitochondrial OS=Homo sapiens OX=9606 GN=AK2 PE=1 SV=2	94.4	82.3	105.9	82.1	NA	NA	NA	NA	NA
PTPRC	Receptor-type tyrosine-protein phosphatase C OS=Homo sapiens OX=9606 GN=PTPRC PE=1 SV=3	95	113.5	NA	NA	NA	NA	NA	NA	NA
CXCL1	Growth-regulated alpha protein OS=Homo sapiens OX=9606 GN=CXCL1 PE=1 SV=1	106.4	76.8	NA	NA	NA	NA	NA	NA	NA
GDI1	Rab GDP dissociation inhibitor alpha OS=Homo sapiens OX=9606 GN=GDI1 PE=1 SV=2	112.9	112.1	120.1	176.2	123.5	91	100.1	127.8	63.1
CASP6	Caspase-6 OS=Homo sapiens OX=9606 GN=CASP6 PE=1 SV=2	NA	NA	95.8	99.5	NA	NA	NA	NA	NA
FCN2	Ficolin-2 OS=Homo sapiens OX=9606 GN=FCN2 PE=1 SV=2	83	57.9	NA	NA	NA	NA	NA	NA	NA
TGFBI	Transforming growth factor-beta-induced protein ig-h3 OS=Homo sapiens OX=9606 GN=TGFBI PE=1 SV=1	87.6	92.2	NA	NA	NA	NA	NA	NA	NA
PGM3	Phosphoacetylglucosamine mutase OS=Homo sapiens OX=9606 GN=PGM3 PE=1 SV=1	106	136.5	123.9	134.2	NA	NA	NA	NA	NA
FAM114A1	Protein NOXP20 OS=Homo sapiens OX=9606 GN=FAM114A1 PE=1 SV=2	101.7	112.7	NA	NA	NA	NA	NA	NA	NA
RPL35	60S ribosomal protein L35 OS=Homo sapiens OX=9606 GN=RPL35 PE=1 SV=2	61.5	86.1	NA	NA	NA	NA	NA	NA	NA
SRSF7	Serine/arginine-rich splicing factor 7 OS=Homo sapiens OX=9606 GN=SRSF7 PE=1 SV=1	NA	NA	NA	NA	115.4	109	102.8	86.9	118.6
CAPZA2	F-actin-capping protein subunit alpha-2 OS=Homo sapiens OX=9606 GN=CAPZA2 PE=1 SV=3	115.2	109	89.8	99.3	98.9	116.5	102.7	96	94.8
DNASE2	Deoxyribonuclease-2-alpha OS=Homo sapiens OX=9606 GN=DNASE2 PE=1 SV=2	100.9	100.2	102.5	86.2	NA	NA	NA	NA	NA
DMBT1	Deleted in malignant brain tumors 1 protein OS=Homo sapiens OX=9606 GN=DMBT1 PE=1 SV=2	110.6	70.3	69	58.1	96.7	114.2	89.7	60.8	155
ACTR3C	Actin-related protein 3C OS=Homo sapiens OX=9606 GN=ACTR3C PE=2 SV=1	94.1	116.8	NA	NA	NA	NA	NA	NA	NA
AMOT	Angiomotin OS=Homo sapiens OX=9606 GN=AMOT PE=1 SV=1	136.7	94.1	NA	NA	NA	NA	NA	NA	NA
TUBB4A	Tubulin beta-4A chain OS=Homo sapiens OX=9606 GN=TUBB4A PE=1 SV=2	91.3	145.1	73.3	110.3	NA	NA	NA	NA	NA
IGBP1	Immunoglobulin-binding protein 1 OS=Homo sapiens OX=9606 GN=IGBP1 PE=1 SV=1	105.2	109.3	NA	NA	NA	NA	NA	NA	NA
RPS20	40S ribosomal protein S20 OS=Homo sapiens OX=9606 GN=RPS20 PE=1 SV=1	87.7	95.6	107.6	83.8	NA	NA	NA	NA	NA
PPA1	Inorganic pyrophosphatase OS=Homo sapiens OX=9606 GN=PPA1 PE=1 SV=2	116.1	117.9	101.2	93.4	116.7	104.8	107.7	107	74.4
USP47	Ubiquitin carboxyl-terminal hydrolase 47 OS=Homo sapiens OX=9606 GN=USP47 PE=1 SV=3	87.6	75.2	77.5	96.9	NA	NA	NA	NA	NA
RHBG	Ammonium transporter Rh type B OS=Homo sapiens OX=9606 GN=RHBG PE=1 SV=3	115.1	22.5	NA	NA	NA	NA	NA	NA	NA
GNAT2	Guanine nucleotide-binding protein G(t) subunit alpha-2 OS=Homo sapiens OX=9606 GN=GNAT2 PE=1 SV=4	94.4	89.5	89.1	94.4	102.7	107.2	95.1	102.1	109.7
RPS4Y1	40S ribosomal protein S4, Y isoform 1 OS=Homo sapiens OX=9606 GN=RPS4Y1 PE=1 SV=2	85.4	136.3	62.5	116.4	NA	NA	NA	NA	NA
ASS1	Argininosuccinate synthase OS=Homo sapiens OX=9606 GN=ASS1 PE=1 SV=2	107.3	175.9	118.6	134.9	104.7	94.5	99.1	117.7	74.5
CPNE1	Copine-1 OS=Homo sapiens OX=9606 GN=CPNE1 PE=1 SV=1	103.3	115.5	90	120.8	NA	NA	NA	NA	NA
MAN2B2	Epididymis-specific alpha-mannosidase OS=Homo sapiens OX=9606 GN=MAN2B2 PE=1 SV=4	121.1	96.2	115.1	49.3	NA	NA	NA	NA	NA
CAND2	Cullin-associated NEDD8-dissociated protein 2 OS=Homo sapiens OX=9606 GN=CAND2 PE=1 SV=3	104.4	122.7	86.9	134.3	NA	NA	NA	NA	NA
C1S	Complement C1s subcomponent OS=Homo sapiens OX=9606 GN=C1S PE=1 SV=1	124.5	73.5	132.1	67.2	NA	NA	NA	NA	NA
RPL34	60S ribosomal protein L34 OS=Homo sapiens OX=9606 GN=RPL34 PE=1 SV=3	88	157.1	73.1	120.7	NA	NA	NA	NA	NA
JPT1	Jupiter microtubule associated homolog 1 OS=Homo sapiens OX=9606 GN=JPT1 PE=1 SV=3	92.5	93.5	84.3	98.8	NA	NA	NA	NA	NA
ERP29	Endoplasmic reticulum resident protein 29 OS=Homo sapiens OX=9606 GN=ERP29 PE=1 SV=4	107.4	90.9	118.6	109.2	83.9	93.9	86	101.3	91.7
UBE2G1	Ubiquitin-conjugating enzyme E2 G1 OS=Homo sapiens OX=9606 GN=UBE2G1 PE=1 SV=3	82.2	119.8	NA	NA	NA	NA	NA	NA	NA
DNPH1	2'-deoxynucleoside 5'-phosphate N-hydrolase 1 OS=Homo sapiens OX=9606 GN=DNPH1 PE=1 SV=1	113	107.5	109.1	74	NA	NA	NA	NA	NA
KRT19	Keratin, type I cytoskeletal 19 OS=Homo sapiens OX=9606 GN=KRT19 PE=1 SV=4	79	55.2	94.5	71.3	88.4	72.6	124.6	91.2	87.4
H3-7	Histone H3-7 OS=Homo sapiens OX=9606 GN=H3-7 PE=1 SV=1	54.8	79.8	39.5	63.3	NA	NA	NA	NA	NA
DIAPH1	Protein diaphanous homolog 1 OS=Homo sapiens OX=9606 GN=DIAPH1 PE=1 SV=2	101.3	93.6	100.2	86.8	NA	NA	NA	NA	NA
SIX5	Homeobox protein SIX5 OS=Homo sapiens OX=9606 GN=SIX5 PE=1 SV=3	110.7	114.5	NA	NA	NA	NA	NA	NA	NA
IQGAP2	Ras GTPase-activating-like protein IQGAP2 OS=Homo sapiens OX=9606 GN=IQGAP2 PE=1 SV=4	NA	NA	NA	NA	118.7	99.1	86.1	89.2	113.9
KRT222	Keratin-like protein KRT222 OS=Homo sapiens OX=9606 GN=KRT222 PE=1 SV=1	60.3	76.7	NA	NA	NA	NA	NA	NA	NA
GNAI2	Guanine nucleotide-binding protein G(i) subunit alpha-2 OS=Homo sapiens OX=9606 GN=GNAI2 PE=1 SV=3	87.6	98.7	NA	NA	102.7	107.2	95.1	102.1	109.7
ALDOC	Fructose-bisphosphate aldolase C OS=Homo sapiens OX=9606 GN=ALDOC PE=1 SV=2	117	93.9	100.6	48.1	106	82.3	117.1	124.3	67.6
PCBP4	Poly(rC)-binding protein 4 OS=Homo sapiens OX=9606 GN=PCBP4 PE=2 SV=1	98.4	119	96.9	96.6	NA	NA	NA	NA	NA
RAB11A	Ras-related protein Rab-11A OS=Homo sapiens OX=9606 GN=RAB11A PE=1 SV=3	92.2	133.1	94.8	118.2	NA	NA	NA	NA	NA
AKR1C2	Aldo-keto reductase family 1 member C2 OS=Homo sapiens OX=9606 GN=AKR1C2 PE=1 SV=3	138.7	136.5	115.7	104	62.7	36	81.1	210.6	44.5
VAPA	Vesicle-associated membrane protein-associated protein A OS=Homo sapiens OX=9606 GN=VAPA PE=1 SV=3	98.2	109.4	NA	NA	NA	NA	NA	NA	NA
SELENOW	Selenoprotein W OS=Homo sapiens OX=9606 GN=SELENOW PE=1 SV=3	92.8	107.3	NA	NA	NA	NA	NA	NA	NA
CDK4	Cyclin-dependent kinase 4 OS=Homo sapiens OX=9606 GN=CDK4 PE=1 SV=2	112.4	105.7	NA	NA	NA	NA	NA	NA	NA
KRT24	Keratin, type I cytoskeletal 24 OS=Homo sapiens OX=9606 GN=KRT24 PE=1 SV=1	58.4	93	61.8	85.1	81.5	54.1	99.9	80.1	95.3
PRPH	Peripherin OS=Homo sapiens OX=9606 GN=PRPH PE=1 SV=2	87.6	55.5	84.7	70.9	127.3	79.7	88.9	96.3	73.5
LCP1	Plastin-2 OS=Homo sapiens OX=9606 GN=LCP1 PE=1 SV=6	76.4	55.5	90.8	62.5	108.3	91.7	95	84.1	79.9
PHGDH	D-3-phosphoglycerate dehydrogenase OS=Homo sapiens OX=9606 GN=PHGDH PE=1 SV=4	122.2	109.1	77.3	83.8	NA	NA	NA	NA	NA
CCS	Copper chaperone for superoxide dismutase OS=Homo sapiens OX=9606 GN=CCS PE=1 SV=1	136.4	124.2	103.1	92.9	NA	NA	NA	NA	NA
GNAO1	Guanine nucleotide-binding protein G(o) subunit alpha OS=Homo sapiens OX=9606 GN=GNAO1 PE=1 SV=4	94.4	89.5	89.1	94.4	102.7	107.2	95.1	102.1	109.7
GPS1	COP9 signalosome complex subunit 1 OS=Homo sapiens OX=9606 GN=GPS1 PE=1 SV=4	104.5	92.2	NA	NA	NA	NA	NA	NA	NA
PSMD4	26S proteasome non-ATPase regulatory subunit 4 OS=Homo sapiens OX=9606 GN=PSMD4 PE=1 SV=1	100.6	115.3	91.8	136.1	NA	NA	NA	NA	NA
IGKV2D-24	Probable non-functional immunoglobulin kappa variable 2D-24 OS=Homo sapiens OX=9606 GN=IGKV2D-24 PE=1 SV=1	111	86.9	72.2	74.3	107.3	108.2	138	75	121
HYOU1	Hypoxia up-regulated protein 1 OS=Homo sapiens OX=9606 GN=HYOU1 PE=1 SV=1	112.3	77.9	59.9	84.5	93.5	115.7	97.2	85	111.8
IGHG2	Immunoglobulin heavy constant gamma 2 OS=Homo sapiens OX=9606 GN=IGHG2 PE=1 SV=2	107.8	80.1	171.2	105.9	68	51.8	45.2	142.8	88.4
BPNT1	3'(2'),5'-bisphosphate nucleotidase 1 OS=Homo sapiens OX=9606 GN=BPNT1 PE=1 SV=1	110.3	120.4	153.6	107.8	110.4	108	107.8	106.1	77.1
LYPD3	Ly6/PLAUR domain-containing protein 3 OS=Homo sapiens OX=9606 GN=LYPD3 PE=1 SV=2	87.8	102	70.6	111.8	NA	NA	NA	NA	NA
HPR	Haptoglobin-related protein OS=Homo sapiens OX=9606 GN=HPR PE=2 SV=2	105.9	69.9	NA	NA	37.9	41	43.7	155.3	134.4
TRMT10C	tRNA methyltransferase 10 homolog C OS=Homo sapiens OX=9606 GN=TRMT10C PE=1 SV=2	90.5	182.4	NA	NA	NA	NA	NA	NA	NA
LBR	Delta(14)-sterol reductase LBR OS=Homo sapiens OX=9606 GN=LBR PE=1 SV=2	82.1	88.8	NA	NA	NA	NA	NA	NA	NA
KLK7	Kallikrein-7 OS=Homo sapiens OX=9606 GN=KLK7 PE=1 SV=1	78.6	77	77.4	72.2	240.2	283.3	115.1	46.7	75.7
CST2	Cystatin-SA OS=Homo sapiens OX=9606 GN=CST2 PE=1 SV=1	NA	NA	68.5	69.9	187.5	320.9	62	51.5	91.1
HNRNPR	Heterogeneous nuclear ribonucleoprotein R OS=Homo sapiens OX=9606 GN=HNRNPR PE=1 SV=1	76.6	70.8	NA	NA	NA	NA	NA	NA	NA
ANXA11	Annexin A11 OS=Homo sapiens OX=9606 GN=ANXA11 PE=1 SV=1	97	147.4	96.4	126.8	96.5	114.3	99.1	107.5	94.8
NECTIN2	Nectin-2 OS=Homo sapiens OX=9606 GN=NECTIN2 PE=1 SV=1	113.8	89.2	NA	NA	NA	NA	NA	NA	NA
SCRN1	Secernin-1 OS=Homo sapiens OX=9606 GN=SCRN1 PE=1 SV=2	109	106.1	146	110.7	123.3	119.2	100.7	117.4	82.9
PSMB6	Proteasome subunit beta type-6 OS=Homo sapiens OX=9606 GN=PSMB6 PE=1 SV=4	110.1	153.6	92.3	138.1	NA	NA	NA	NA	NA
EIF3J	Eukaryotic translation initiation factor 3 subunit J OS=Homo sapiens OX=9606 GN=EIF3J PE=1 SV=2	113.2	115.3	116.2	107.9	NA	NA	NA	NA	NA
TXNRD1	Thioredoxin reductase 1, cytoplasmic OS=Homo sapiens OX=9606 GN=TXNRD1 PE=1 SV=3	106.8	161.6	127.3	133.3	97.4	96.1	109	90.8	88.5
GLO1	Lactoylglutathione lyase OS=Homo sapiens OX=9606 GN=GLO1 PE=1 SV=4	117.6	126.2	125.8	101.5	109.2	94.4	87.7	108	85.9
RALYL	RNA-binding Raly-like protein OS=Homo sapiens OX=9606 GN=RALYL PE=1 SV=2	71	85.6	NA	NA	NA	NA	NA	NA	NA
PADI2	Protein-arginine deiminase type-2 OS=Homo sapiens OX=9606 GN=PADI2 PE=1 SV=2	96.3	96.4	NA	NA	NA	NA	NA	NA	NA
CTNNA1	Catenin alpha-1 OS=Homo sapiens OX=9606 GN=CTNNA1 PE=1 SV=1	87.2	90.3	NA	NA	NA	NA	NA	NA	NA
PSMD9	26S proteasome non-ATPase regulatory subunit 9 OS=Homo sapiens OX=9606 GN=PSMD9 PE=1 SV=3	98.9	103	114.3	106	NA	NA	NA	NA	NA
ECHDC1	Ethylmalonyl-CoA decarboxylase OS=Homo sapiens OX=9606 GN=ECHDC1 PE=1 SV=2	113.9	99.9	91.6	76	106.2	103.1	101.7	100.6	108.1
UBA3	NEDD8-activating enzyme E1 catalytic subunit OS=Homo sapiens OX=9606 GN=UBA3 PE=1 SV=2	95.8	122.9	NA	NA	NA	NA	NA	NA	NA
CBFB	Core-binding factor subunit beta OS=Homo sapiens OX=9606 GN=CBFB PE=1 SV=2	102.1	92.5	NA	NA	NA	NA	NA	NA	NA
YAP1	Transcriptional coactivator YAP1 OS=Homo sapiens OX=9606 GN=YAP1 PE=1 SV=2	106	120.5	108	85.1	NA	NA	NA	NA	NA
PREP	Prolyl endopeptidase OS=Homo sapiens OX=9606 GN=PREP PE=1 SV=2	101.3	118.5	109.9	111.6	103.8	99.2	104.3	109.4	94.5
CRK	Adapter molecule crk OS=Homo sapiens OX=9606 GN=CRK PE=1 SV=2	103.4	120.6	103.6	128.9	NA	NA	NA	NA	NA
TPSAB1	Tryptase alpha/beta-1 OS=Homo sapiens OX=9606 GN=TPSAB1 PE=1 SV=1	100.1	94.9	NA	NA	NA	NA	NA	NA	NA
CISD3	CDGSH iron-sulfur domain-containing protein 3, mitochondrial OS=Homo sapiens OX=9606 GN=CISD3 PE=1 SV=1	50.2	55.1	NA	NA	NA	NA	NA	NA	NA
S100A7	Protein S100-A7 OS=Homo sapiens OX=9606 GN=S100A7 PE=1 SV=4	60.9	64.6	90.2	58.4	159.2	204.3	132.7	42.8	80.4
PPOX	Protoporphyrinogen oxidase OS=Homo sapiens OX=9606 GN=PPOX PE=1 SV=1	102.3	108.1	NA	NA	NA	NA	NA	NA	NA
IDH1	Isocitrate dehydrogenase [NADP] cytoplasmic OS=Homo sapiens OX=9606 GN=IDH1 PE=1 SV=2	97.3	181.5	121.6	131.3	95.3	96	80.8	127	93.9
RPS6KA2	Ribosomal protein S6 kinase alpha-2 OS=Homo sapiens OX=9606 GN=RPS6KA2 PE=1 SV=2	110.4	121.2	61.6	49.9	103.7	102.6	92.5	99	85
HERC4	Probable E3 ubiquitin-protein ligase HERC4 OS=Homo sapiens OX=9606 GN=HERC4 PE=1 SV=1	94.8	62.4	NA	NA	NA	NA	NA	NA	NA
FOLH1	Glutamate carboxypeptidase 2 OS=Homo sapiens OX=9606 GN=FOLH1 PE=1 SV=1	108.6	90.5	104	58	NA	NA	NA	NA	NA
PTX3	Pentraxin-related protein PTX3 OS=Homo sapiens OX=9606 GN=PTX3 PE=1 SV=3	80.5	103.8	NA	NA	NA	NA	NA	NA	NA
VCPIP1	Deubiquitinating protein VCPIP1 OS=Homo sapiens OX=9606 GN=VCPIP1 PE=1 SV=2	96.6	227.2	NA	NA	NA	NA	NA	NA	NA
SNRPD2	Small nuclear ribonucleoprotein Sm D2 OS=Homo sapiens OX=9606 GN=SNRPD2 PE=1 SV=1	74.7	98.3	91.4	89.8	NA	NA	NA	NA	NA
LMO7	LIM domain only protein 7 OS=Homo sapiens OX=9606 GN=LMO7 PE=1 SV=3	96.5	116.4	109.3	98.1	NA	NA	NA	NA	NA
IGKV3D-7	Immunoglobulin kappa variable 3D-7 OS=Homo sapiens OX=9606 GN=IGKV3D-7 PE=3 SV=5	105.3	83.8	71	68.1	87.6	89.5	122.7	89.2	152.4
RPS13	40S ribosomal protein S13 OS=Homo sapiens OX=9606 GN=RPS13 PE=1 SV=2	94.1	91.9	83.4	129.2	NA	NA	NA	NA	NA
ATG3	Ubiquitin-like-conjugating enzyme ATG3 OS=Homo sapiens OX=9606 GN=ATG3 PE=1 SV=1	103.6	90.2	85.2	62.4	NA	NA	NA	NA	NA
APCS	Serum amyloid P-component OS=Homo sapiens OX=9606 GN=APCS PE=1 SV=2	120.1	61.3	102.9	75.2	123.5	121.3	102.4	79.3	111.7
YES1	Tyrosine-protein kinase Yes OS=Homo sapiens OX=9606 GN=YES1 PE=1 SV=3	88.7	110.1	NA	NA	NA	NA	NA	NA	NA
IGKV1D-33	Immunoglobulin kappa variable 1D-33 OS=Homo sapiens OX=9606 GN=IGKV1D-33 PE=1 SV=2	83.9	96.8	77.1	60.6	125.1	113.2	107.7	86.3	139.1
RAB43	Ras-related protein Rab-43 OS=Homo sapiens OX=9606 GN=RAB43 PE=1 SV=1	96.9	129.7	NA	NA	NA	NA	NA	NA	NA
PSMB1	Proteasome subunit beta type-1 OS=Homo sapiens OX=9606 GN=PSMB1 PE=1 SV=2	98.1	173.2	112.9	120.7	112.5	108.4	112.4	94.7	93.8
ATE1	Arginyl-tRNA--protein transferase 1 OS=Homo sapiens OX=9606 GN=ATE1 PE=1 SV=2	107	75.2	NA	NA	NA	NA	NA	NA	NA
DENR	Density-regulated protein OS=Homo sapiens OX=9606 GN=DENR PE=1 SV=2	107	116.5	116	120.8	111.4	124.2	115	79.6	112.4
MAP2K4	Dual specificity mitogen-activated protein kinase kinase 4 OS=Homo sapiens OX=9606 GN=MAP2K4 PE=1 SV=1	76.8	103.4	NA	NA	NA	NA	NA	NA	NA
MST1	Hepatocyte growth factor-like protein OS=Homo sapiens OX=9606 GN=MST1 PE=1 SV=2	119	78.1	136.8	97.1	NA	NA	NA	NA	NA
TRIM29	Tripartite motif-containing protein 29 OS=Homo sapiens OX=9606 GN=TRIM29 PE=1 SV=2	96.7	102.2	59.8	89	NA	NA	NA	NA	NA
CSNK2B	Casein kinase II subunit beta OS=Homo sapiens OX=9606 GN=CSNK2B PE=1 SV=1	95.7	120.5	NA	NA	NA	NA	NA	NA	NA
CDK1	Cyclin-dependent kinase 1 OS=Homo sapiens OX=9606 GN=CDK1 PE=1 SV=3	112.4	105.7	NA	NA	NA	NA	NA	NA	NA
HP	Haptoglobin OS=Homo sapiens OX=9606 GN=HP PE=1 SV=1	115.2	73.9	107.8	81	33	33.6	38.7	158.4	136.2
TMED4	Transmembrane emp24 domain-containing protein 4 OS=Homo sapiens OX=9606 GN=TMED4 PE=1 SV=1	NA	NA	NA	NA	99.5	84.1	111.9	109.1	76.1
SNX18	Sorting nexin-18 OS=Homo sapiens OX=9606 GN=SNX18 PE=1 SV=2	NA	NA	128.1	131.9	NA	NA	NA	NA	NA
EIF1	Eukaryotic translation initiation factor 1 OS=Homo sapiens OX=9606 GN=EIF1 PE=1 SV=1	81	98.8	NA	NA	NA	NA	NA	NA	NA
RBMX	RNA-binding motif protein, X chromosome OS=Homo sapiens OX=9606 GN=RBMX PE=1 SV=3	90.5	89.2	NA	NA	NA	NA	NA	NA	NA
MYH10	Myosin-10 OS=Homo sapiens OX=9606 GN=MYH10 PE=1 SV=3	NA	NA	NA	NA	125.8	122.8	92	93.9	102
PPIE	Peptidyl-prolyl cis-trans isomerase E OS=Homo sapiens OX=9606 GN=PPIE PE=1 SV=1	122.1	110.9	NA	NA	NA	NA	NA	NA	NA
TRIM21	E3 ubiquitin-protein ligase TRIM21 OS=Homo sapiens OX=9606 GN=TRIM21 PE=1 SV=1	100.7	91.4	NA	NA	NA	NA	NA	NA	NA
LYN	Tyrosine-protein kinase Lyn OS=Homo sapiens OX=9606 GN=LYN PE=1 SV=3	88.4	106.1	122.2	103.3	NA	NA	NA	NA	NA
ARF4	ADP-ribosylation factor 4 OS=Homo sapiens OX=9606 GN=ARF4 PE=1 SV=3	107.4	105	95.3	98.4	109	129.8	110.9	80	136.8
GSTA2	Glutathione S-transferase A2 OS=Homo sapiens OX=9606 GN=GSTA2 PE=1 SV=4	137.2	113.7	NA	NA	82.2	62.7	73.8	183.5	70.8
SHMT2	Serine hydroxymethyltransferase, mitochondrial OS=Homo sapiens OX=9606 GN=SHMT2 PE=1 SV=3	NA	NA	NA	NA	77.3	95.7	97.3	129.1	88.2
UBA52	Ubiquitin-60S ribosomal protein L40 OS=Homo sapiens OX=9606 GN=UBA52 PE=1 SV=2	85.3	146.4	122.7	138.5	100.8	108.9	102.5	89.7	100.3
TLN1	Talin-1 OS=Homo sapiens OX=9606 GN=TLN1 PE=1 SV=3	80.8	91.5	NA	NA	NA	NA	NA	NA	NA
COL18A1	Collagen alpha-1(XVIII) chain OS=Homo sapiens OX=9606 GN=COL18A1 PE=1 SV=5	65.1	70.6	NA	NA	NA	NA	NA	NA	NA
RHOJ	Rho-related GTP-binding protein RhoJ OS=Homo sapiens OX=9606 GN=RHOJ PE=1 SV=1	78.3	99.8	109.7	90.7	NA	NA	NA	NA	NA
COMMD8	COMM domain-containing protein 8 OS=Homo sapiens OX=9606 GN=COMMD8 PE=1 SV=1	99.5	90.6	NA	NA	NA	NA	NA	NA	NA
PSMD1	26S proteasome non-ATPase regulatory subunit 1 OS=Homo sapiens OX=9606 GN=PSMD1 PE=1 SV=2	94.2	108.7	88	109.1	NA	NA	NA	NA	NA
PABPC3	Polyadenylate-binding protein 3 OS=Homo sapiens OX=9606 GN=PABPC3 PE=1 SV=2	90.4	97	93.5	79.3	101.4	100.4	99.6	96	90.5
NACA	Nascent polypeptide-associated complex subunit alpha OS=Homo sapiens OX=9606 GN=NACA PE=1 SV=1	108	106.6	97.6	122.5	87.1	97.5	102.9	92.1	98
DCTN5	Dynactin subunit 5 OS=Homo sapiens OX=9606 GN=DCTN5 PE=1 SV=1	98.9	99.1	NA	NA	NA	NA	NA	NA	NA
TMA7	Translation machinery-associated protein 7 OS=Homo sapiens OX=9606 GN=TMA7 PE=1 SV=1	108.2	90.3	124.9	83.6	NA	NA	NA	NA	NA
RAB14	Ras-related protein Rab-14 OS=Homo sapiens OX=9606 GN=RAB14 PE=1 SV=4	97.3	126.2	NA	NA	NA	NA	NA	NA	NA
VPS36	Vacuolar protein-sorting-associated protein 36 OS=Homo sapiens OX=9606 GN=VPS36 PE=1 SV=1	108.8	96.7	NA	NA	NA	NA	NA	NA	NA
FLNA	Filamin-A OS=Homo sapiens OX=9606 GN=FLNA PE=1 SV=4	88	78.1	86.2	83.5	NA	NA	NA	NA	NA
ARSA	Arylsulfatase A OS=Homo sapiens OX=9606 GN=ARSA PE=1 SV=3	91.1	83.3	NA	NA	NA	NA	NA	NA	NA
RAB3B	Ras-related protein Rab-3B OS=Homo sapiens OX=9606 GN=RAB3B PE=1 SV=2	96.7	103.8	NA	NA	NA	NA	NA	NA	NA
RPL8	60S ribosomal protein L8 OS=Homo sapiens OX=9606 GN=RPL8 PE=1 SV=2	83.1	108.7	NA	NA	NA	NA	NA	NA	NA
ACSS2	Acetyl-coenzyme A synthetase, cytoplasmic OS=Homo sapiens OX=9606 GN=ACSS2 PE=1 SV=1	114.2	99.1	NA	NA	NA	NA	NA	NA	NA
TSC22D3	TSC22 domain family protein 3 OS=Homo sapiens OX=9606 GN=TSC22D3 PE=1 SV=2	108.1	97.4	NA	NA	NA	NA	NA	NA	NA
RPS8	40S ribosomal protein S8 OS=Homo sapiens OX=9606 GN=RPS8 PE=1 SV=2	83.9	124.3	71.4	94.8	NA	NA	NA	NA	NA
RAB5C	Ras-related protein Rab-5C OS=Homo sapiens OX=9606 GN=RAB5C PE=1 SV=2	91	116.6	105.5	113.9	NA	NA	NA	NA	NA
NPLOC4	Nuclear protein localization protein 4 homolog OS=Homo sapiens OX=9606 GN=NPLOC4 PE=1 SV=3	101.1	97.2	109.8	95.7	NA	NA	NA	NA	NA
DDT	D-dopachrome decarboxylase OS=Homo sapiens OX=9606 GN=DDT PE=1 SV=3	102	159.8	117.1	124.2	82.3	103.9	94.3	99.3	95.6
CST1	Cystatin-SN OS=Homo sapiens OX=9606 GN=CST1 PE=1 SV=3	58.6	53	119.8	48.4	73.3	274.7	191.4	41.3	46.2
SNCB	Beta-synuclein OS=Homo sapiens OX=9606 GN=SNCB PE=1 SV=1	101.7	139.2	NA	NA	NA	NA	NA	NA	NA
GMPPB	Mannose-1-phosphate guanyltransferase beta OS=Homo sapiens OX=9606 GN=GMPPB PE=1 SV=2	108.4	125.3	96.3	131.9	NA	NA	NA	NA	NA
NME2P1	Putative nucleoside diphosphate kinase OS=Homo sapiens OX=9606 GN=NME2P1 PE=5 SV=1	112.3	155.5	142.8	145.4	87.8	85.9	107	113.2	85.5
DAP	Death-associated protein 1 OS=Homo sapiens OX=9606 GN=DAP PE=1 SV=3	105.4	139.4	54.7	99.7	NA	NA	NA	NA	NA
USO1	General vesicular transport factor p115 OS=Homo sapiens OX=9606 GN=USO1 PE=1 SV=2	90	107.6	90.6	108.4	NA	NA	NA	NA	NA
NRBP1	Nuclear receptor-binding protein OS=Homo sapiens OX=9606 GN=NRBP1 PE=1 SV=1	85.1	87	NA	NA	NA	NA	NA	NA	NA
PEA15	Astrocytic phosphoprotein PEA-15 OS=Homo sapiens OX=9606 GN=PEA15 PE=1 SV=2	110.7	106	152.4	87.6	101.2	81.6	110.8	91.2	106
DNAJC8	DnaJ homolog subfamily C member 8 OS=Homo sapiens OX=9606 GN=DNAJC8 PE=1 SV=2	113.7	107	NA	NA	NA	NA	NA	NA	NA
RBM8A	RNA-binding protein 8A OS=Homo sapiens OX=9606 GN=RBM8A PE=1 SV=1	76	101.3	NA	NA	NA	NA	NA	NA	NA
ATP10D	Phospholipid-transporting ATPase VD OS=Homo sapiens OX=9606 GN=ATP10D PE=1 SV=3	177.1	18.3	NA	NA	NA	NA	NA	NA	NA
SART3	Squamous cell carcinoma antigen recognized by T-cells 3 OS=Homo sapiens OX=9606 GN=SART3 PE=1 SV=1	108.3	125	NA	NA	NA	NA	NA	NA	NA
MYH13	Myosin-13 OS=Homo sapiens OX=9606 GN=MYH13 PE=2 SV=2	NA	NA	70.7	148.6	NA	NA	NA	NA	NA
CCDC181	Coiled-coil domain-containing protein 181 OS=Homo sapiens OX=9606 GN=CCDC181 PE=2 SV=1	92.9	146.1	NA	NA	NA	NA	NA	NA	NA
TRAFD1	TRAF-type zinc finger domain-containing protein 1 OS=Homo sapiens OX=9606 GN=TRAFD1 PE=1 SV=1	71.7	106.6	NA	NA	NA	NA	NA	NA	NA
SHROOM3	Protein Shroom3 OS=Homo sapiens OX=9606 GN=SHROOM3 PE=1 SV=2	109.8	102.6	NA	NA	NA	NA	NA	NA	NA
CD46	Membrane cofactor protein OS=Homo sapiens OX=9606 GN=CD46 PE=1 SV=3	94.9	128.8	NA	NA	NA	NA	NA	NA	NA
LZTS2	Leucine zipper putative tumor suppressor 2 OS=Homo sapiens OX=9606 GN=LZTS2 PE=1 SV=2	91.5	97	NA	NA	NA	NA	NA	NA	NA
MISP	Mitotic interactor and substrate of PLK1 OS=Homo sapiens OX=9606 GN=MISP PE=1 SV=1	67.1	90	NA	NA	NA	NA	NA	NA	NA
AP2M1	AP-2 complex subunit mu OS=Homo sapiens OX=9606 GN=AP2M1 PE=1 SV=2	98.9	105.3	89.9	124.3	NA	NA	NA	NA	NA
CRYZ	Quinone oxidoreductase OS=Homo sapiens OX=9606 GN=CRYZ PE=1 SV=1	108.4	129	127.6	134	95.7	94.6	95.5	108.5	100.1
AKR7A2	Aflatoxin B1 aldehyde reductase member 2 OS=Homo sapiens OX=9606 GN=AKR7A2 PE=1 SV=3	107.3	117.8	119.9	92.9	65.8	82.4	78.6	142.1	91
KRT33B	Keratin, type I cuticular Ha3-II OS=Homo sapiens OX=9606 GN=KRT33B PE=1 SV=3	NA	NA	144	52	90.4	71.4	105.1	89.1	94.2
UBE2L5	Ubiquitin-conjugating enzyme E2 L5 OS=Homo sapiens OX=9606 GN=UBE2L5 PE=2 SV=1	110.1	101.8	112	95.9	107.1	105.4	110.6	111.5	73.9
PAFAH1B1	Platelet-activating factor acetylhydrolase IB subunit beta OS=Homo sapiens OX=9606 GN=PAFAH1B1 PE=1 SV=2	107.7	113.9	93.8	123.1	109.1	99.8	92	107.1	87.8
SERPIND1	Heparin cofactor 2 OS=Homo sapiens OX=9606 GN=SERPIND1 PE=1 SV=3	139.8	65.8	176.7	64.1	94	92	86.7	104.2	103.3
CAPN13	Calpain-13 OS=Homo sapiens OX=9606 GN=CAPN13 PE=1 SV=2	81.4	140.5	NA	NA	NA	NA	NA	NA	NA
PITHD1	PITH domain-containing protein 1 OS=Homo sapiens OX=9606 GN=PITHD1 PE=1 SV=1	101.8	133.3	109.2	125.1	NA	NA	NA	NA	NA
ADAM9	Disintegrin and metalloproteinase domain-containing protein 9 OS=Homo sapiens OX=9606 GN=ADAM9 PE=1 SV=1	106.4	99.1	64.4	70.8	NA	NA	NA	NA	NA
MPI	Mannose-6-phosphate isomerase OS=Homo sapiens OX=9606 GN=MPI PE=1 SV=2	103	115.6	124.8	109	NA	NA	NA	NA	NA
HBG1	Hemoglobin subunit gamma-1 OS=Homo sapiens OX=9606 GN=HBG1 PE=1 SV=2	24.3	38.6	NA	NA	NA	NA	NA	NA	NA
NAP1L1	Nucleosome assembly protein 1-like 1 OS=Homo sapiens OX=9606 GN=NAP1L1 PE=1 SV=1	112.5	111.3	NA	NA	142.2	87.7	102.2	101.8	76.5
SYK	Tyrosine-protein kinase SYK OS=Homo sapiens OX=9606 GN=SYK PE=1 SV=1	100.4	77.1	NA	NA	NA	NA	NA	NA	NA
AP1M2	AP-1 complex subunit mu-2 OS=Homo sapiens OX=9606 GN=AP1M2 PE=1 SV=4	93.8	120.8	89.1	80.3	NA	NA	NA	NA	NA
COCH	Cochlin OS=Homo sapiens OX=9606 GN=COCH PE=1 SV=1	111.2	90.6	52.7	70.1	NA	NA	NA	NA	NA
KRTAP9-8	Keratin-associated protein 9-8 OS=Homo sapiens OX=9606 GN=KRTAP9-8 PE=1 SV=2	134.6	78.8	NA	NA	NA	NA	NA	NA	NA
ADH5	Alcohol dehydrogenase class-3 OS=Homo sapiens OX=9606 GN=ADH5 PE=1 SV=4	117.5	124.3	117.9	132.7	92.9	86.9	110.9	114.3	94.1
MX1	Interferon-induced GTP-binding protein Mx1 OS=Homo sapiens OX=9606 GN=MX1 PE=1 SV=4	89.1	102.1	NA	NA	105	140.7	96.7	91	72.1
NCCRP1	F-box only protein 50 OS=Homo sapiens OX=9606 GN=NCCRP1 PE=1 SV=1	83.5	100.3	113.2	85.4	105.9	116.9	104.4	84	91.4
GPI	Glucose-6-phosphate isomerase OS=Homo sapiens OX=9606 GN=GPI PE=1 SV=4	110.3	124.5	159.5	133.5	93.2	89.3	92.7	113	81.4
HSPA4L	Heat shock 70 kDa protein 4L OS=Homo sapiens OX=9606 GN=HSPA4L PE=1 SV=3	115	84.9	117.4	133.4	NA	NA	NA	NA	NA
DCTD	Deoxycytidylate deaminase OS=Homo sapiens OX=9606 GN=DCTD PE=1 SV=2	95.6	110.4	NA	NA	NA	NA	NA	NA	NA
HSPA6	Heat shock 70 kDa protein 6 OS=Homo sapiens OX=9606 GN=HSPA6 PE=1 SV=2	130.9	119.3	NA	NA	NA	NA	NA	NA	NA
STMN1	Stathmin OS=Homo sapiens OX=9606 GN=STMN1 PE=1 SV=3	94.4	69.3	NA	NA	NA	NA	NA	NA	NA
SNRPE	Small nuclear ribonucleoprotein E OS=Homo sapiens OX=9606 GN=SNRPE PE=1 SV=1	72.2	96.3	82.9	121	NA	NA	NA	NA	NA
PTGR2	Prostaglandin reductase 2 OS=Homo sapiens OX=9606 GN=PTGR2 PE=1 SV=1	105.9	104.5	116.1	128.7	57.8	159.7	69.3	102.1	65.9
ELOB	Elongin-B OS=Homo sapiens OX=9606 GN=ELOB PE=1 SV=1	111.9	123.3	118.2	114.1	105.6	104.7	83.6	110.6	102.1
GAS6	Growth arrest-specific protein 6 OS=Homo sapiens OX=9606 GN=GAS6 PE=1 SV=3	111.9	107.4	78.9	84.8	NA	NA	NA	NA	NA
THBS2	Thrombospondin-2 OS=Homo sapiens OX=9606 GN=THBS2 PE=1 SV=2	82.6	61.7	64.2	50.2	NA	NA	NA	NA	NA
IGHV7-81	Probable non-functional immunoglobulin heavy variable 7-81 OS=Homo sapiens OX=9606 GN=IGHV7-81 PE=1 SV=1	56.8	95	67.1	69.8	NA	NA	NA	NA	NA
RPS4Y2	40S ribosomal protein S4, Y isoform 2 OS=Homo sapiens OX=9606 GN=RPS4Y2 PE=2 SV=3	85.4	136.3	62.5	116.4	NA	NA	NA	NA	NA
LBH	Protein LBH OS=Homo sapiens OX=9606 GN=LBH PE=1 SV=1	104.7	133.1	NA	NA	NA	NA	NA	NA	NA
LSM¬†6.00	U6 snRNA-associated Sm-like protein LSm6 OS=Homo sapiens OX=9606 GN=LSM6 PE=1 SV=1	100.2	113.8	NA	NA	NA	NA	NA	NA	NA
IGF1	Insulin-like growth factor I OS=Homo sapiens OX=9606 GN=IGF1 PE=1 SV=1	85	53.9	75.2	95.1	145.8	147.3	97	71.2	112.1
RAB15	Ras-related protein Rab-15 OS=Homo sapiens OX=9606 GN=RAB15 PE=1 SV=1	93.8	110.6	97.3	111	NA	NA	NA	NA	NA
IGHV1-2	Immunoglobulin heavy variable 1-2 OS=Homo sapiens OX=9606 GN=IGHV1-2 PE=1 SV=2	97.1	81.7	85	72.5	92.4	103.4	85.2	96.4	169.2
CPN1	Carboxypeptidase N catalytic chain OS=Homo sapiens OX=9606 GN=CPN1 PE=1 SV=1	120.3	76.9	NA	NA	NA	NA	NA	NA	NA
DUSP3	Dual specificity protein phosphatase 3 OS=Homo sapiens OX=9606 GN=DUSP3 PE=1 SV=1	102.3	91.2	36.8	43.6	NA	NA	NA	NA	NA
KRT10	Keratin, type I cytoskeletal 10 OS=Homo sapiens OX=9606 GN=KRT10 PE=1 SV=6	73.7	115.8	59	90	96	46.3	103.8	79.8	70.6
SLPI	Antileukoproteinase OS=Homo sapiens OX=9606 GN=SLPI PE=1 SV=2	109.5	59.3	54.7	92.2	NA	NA	NA	NA	NA
ATP6AP1	V-type proton ATPase subunit S1 OS=Homo sapiens OX=9606 GN=ATP6AP1 PE=1 SV=2	105.9	78.8	NA	NA	NA	NA	NA	NA	NA
SERPINI1	Neuroserpin OS=Homo sapiens OX=9606 GN=SERPINI1 PE=1 SV=1	102.5	99.7	72.3	97.6	NA	NA	NA	NA	NA
KLK13	Kallikrein-13 OS=Homo sapiens OX=9606 GN=KLK13 PE=2 SV=1	64.4	92.4	NA	NA	NA	NA	NA	NA	NA
S100A3	Protein S100-A3 OS=Homo sapiens OX=9606 GN=S100A3 PE=1 SV=1	224.3	51.7	NA	NA	NA	NA	NA	NA	NA
ATP1A2	Sodium/potassium-transporting ATPase subunit alpha-2 OS=Homo sapiens OX=9606 GN=ATP1A2 PE=1 SV=1	84.9	150.1	NA	NA	NA	NA	NA	NA	NA
MRI1	Methylthioribose-1-phosphate isomerase OS=Homo sapiens OX=9606 GN=MRI1 PE=1 SV=1	81.3	98.9	83.7	116.2	NA	NA	NA	NA	NA
S100A8	Protein S100-A8 OS=Homo sapiens OX=9606 GN=S100A8 PE=1 SV=1	70.5	147.2	201.9	84.2	85.4	75.4	137.4	60.7	75.2
CUL3	Cullin-3 OS=Homo sapiens OX=9606 GN=CUL3 PE=1 SV=2	97.6	81.6	71.9	76.1	NA	NA	NA	NA	NA
IGLV3-1	Immunoglobulin lambda variable 3-1 OS=Homo sapiens OX=9606 GN=IGLV3-1 PE=1 SV=2	75.9	77.7	54.7	60	102.7	110.3	73.1	101.8	167.8
RAB8A	Ras-related protein Rab-8A OS=Homo sapiens OX=9606 GN=RAB8A PE=1 SV=1	NA	NA	90.6	103.9	NA	NA	NA	NA	NA
DNAH5	Dynein axonemal heavy chain 5 OS=Homo sapiens OX=9606 GN=DNAH5 PE=1 SV=3	93.6	114.9	NA	NA	NA	NA	NA	NA	NA
STK24	Serine/threonine-protein kinase 24 OS=Homo sapiens OX=9606 GN=STK24 PE=1 SV=1	103.4	90.6	75	78.7	92.2	93.5	80.1	126.9	79.8
RPL35A	60S ribosomal protein L35a OS=Homo sapiens OX=9606 GN=RPL35A PE=1 SV=2	93.2	109.7	60.1	158.7	NA	NA	NA	NA	NA
TPD52	Tumor protein D52 OS=Homo sapiens OX=9606 GN=TPD52 PE=1 SV=2	117.3	135.6	94.9	106.3	132.4	119.6	92.1	107.8	91.6
TPD52L1	Tumor protein D53 OS=Homo sapiens OX=9606 GN=TPD52L1 PE=1 SV=1	106.8	104.3	106.4	91.8	NA	NA	NA	NA	NA
PLGLA	Plasminogen-like protein A OS=Homo sapiens OX=9606 GN=PLGLA PE=2 SV=1	133.7	81	157	63.1	76.5	60.5	60.6	135.9	89.3
AKR1C1	Aldo-keto reductase family 1 member C1 OS=Homo sapiens OX=9606 GN=AKR1C1 PE=1 SV=1	137.8	96.9	NA	NA	82	67.5	82.8	158.8	72.6
PGK¬†2.00	Phosphoglycerate kinase 2 OS=Homo sapiens OX=9606 GN=PGK2 PE=1 SV=3	111.1	128.4	151.2	159.9	103.4	97	102.1	110.1	84
PSMD7	26S proteasome non-ATPase regulatory subunit 7 OS=Homo sapiens OX=9606 GN=PSMD7 PE=1 SV=2	84	64.4	NA	NA	NA	NA	NA	NA	NA
RPS24	40S ribosomal protein S24 OS=Homo sapiens OX=9606 GN=RPS24 PE=1 SV=1	87.6	146.4	48.8	92.8	NA	NA	NA	NA	NA
EIF3D	Eukaryotic translation initiation factor 3 subunit D OS=Homo sapiens OX=9606 GN=EIF3D PE=1 SV=1	93.5	90.4	NA	NA	NA	NA	NA	NA	NA
ARHGEF2	Rho guanine nucleotide exchange factor 2 OS=Homo sapiens OX=9606 GN=ARHGEF2 PE=1 SV=4	83	75.7	NA	NA	NA	NA	NA	NA	NA
PLPBP	Pyridoxal phosphate homeostasis protein OS=Homo sapiens OX=9606 GN=PLPBP PE=1 SV=1	104.8	110.1	158.2	82.9	NA	NA	NA	NA	NA
RPS27A	Ubiquitin-40S ribosomal protein S27a OS=Homo sapiens OX=9606 GN=RPS27A PE=1 SV=2	85.3	146.4	122.7	138.5	100.8	108.9	102.5	89.7	100.3
KRT1	Keratin, type II cytoskeletal 1 OS=Homo sapiens OX=9606 GN=KRT1 PE=1 SV=6	65.5	109.7	68.3	101.7	104.5	52.3	89.2	79.7	64.7
IGKV6-21	Immunoglobulin kappa variable 6-21 OS=Homo sapiens OX=9606 GN=IGKV6-21 PE=3 SV=1	84.8	63	NA	NA	NA	NA	NA	NA	NA
RPL4	60S ribosomal protein L4 OS=Homo sapiens OX=9606 GN=RPL4 PE=1 SV=5	94.4	113	65	97	111.9	98.9	104.9	90	114.8
TCP1	T-complex protein 1 subunit alpha OS=Homo sapiens OX=9606 GN=TCP1 PE=1 SV=1	96.3	109	65.9	111.9	NA	NA	NA	NA	NA
RPLP1	60S acidic ribosomal protein P1 OS=Homo sapiens OX=9606 GN=RPLP1 PE=1 SV=1	88.9	99.7	137.8	113.5	NA	NA	NA	NA	NA
IL18	Interleukin-18 OS=Homo sapiens OX=9606 GN=IL18 PE=1 SV=1	108.1	140.3	109.1	141.1	NA	NA	NA	NA	NA
IGHV3-43	Immunoglobulin heavy variable 3-43 OS=Homo sapiens OX=9606 GN=IGHV3-43 PE=3 SV=1	98.9	97.2	18.1	84.1	118.5	125.5	140.6	77.8	116.8
ATP6V1H	V-type proton ATPase subunit H OS=Homo sapiens OX=9606 GN=ATP6V1H PE=1 SV=1	96.1	115.7	50	93.2	NA	NA	NA	NA	NA
EIF3K	Eukaryotic translation initiation factor 3 subunit K OS=Homo sapiens OX=9606 GN=EIF3K PE=1 SV=1	95.9	98.6	NA	NA	NA	NA	NA	NA	NA
ARF1	ADP-ribosylation factor 1 OS=Homo sapiens OX=9606 GN=ARF1 PE=1 SV=2	93.5	122.9	96.6	87.7	NA	NA	NA	NA	NA
ITPA	Inosine triphosphate pyrophosphatase OS=Homo sapiens OX=9606 GN=ITPA PE=1 SV=2	98.3	97.2	NA	NA	NA	NA	NA	NA	NA
ACYP2	Acylphosphatase-2 OS=Homo sapiens OX=9606 GN=ACYP2 PE=1 SV=2	94	116.1	NA	NA	NA	NA	NA	NA	NA
LGMN	Legumain OS=Homo sapiens OX=9606 GN=LGMN PE=1 SV=1	115.3	88	46.8	99.2	NA	NA	NA	NA	NA
NCF2	Neutrophil cytosol factor 2 OS=Homo sapiens OX=9606 GN=NCF2 PE=1 SV=2	86.3	78.5	NA	NA	NA	NA	NA	NA	NA
ATP1A4	Sodium/potassium-transporting ATPase subunit alpha-4 OS=Homo sapiens OX=9606 GN=ATP1A4 PE=1 SV=3	81.3	154.5	NA	NA	NA	NA	NA	NA	NA
CASP1	Caspase-1 OS=Homo sapiens OX=9606 GN=CASP1 PE=1 SV=1	80.8	112.5	113.1	75.9	NA	NA	NA	NA	NA
RPS18	40S ribosomal protein S18 OS=Homo sapiens OX=9606 GN=RPS18 PE=1 SV=3	100.5	146.7	59.9	95.5	NA	NA	NA	NA	NA
CHMP1B	Charged multivesicular body protein 1b OS=Homo sapiens OX=9606 GN=CHMP1B PE=1 SV=1	95.5	90.7	124.1	97	NA	NA	NA	NA	NA
CD302	CD302 antigen OS=Homo sapiens OX=9606 GN=CD302 PE=1 SV=1	96.9	63.9	NA	NA	NA	NA	NA	NA	NA
H1-5	Histone H1.5 OS=Homo sapiens OX=9606 GN=H1-5 PE=1 SV=3	51.4	48.3	69.9	65.6	85.3	66.6	127.3	80.9	87.9
CDK14	Cyclin-dependent kinase 14 OS=Homo sapiens OX=9606 GN=CDK14 PE=1 SV=3	112.4	105.7	NA	NA	NA	NA	NA	NA	NA
MMP10	Stromelysin-2 OS=Homo sapiens OX=9606 GN=MMP10 PE=1 SV=1	117.6	83.5	NA	NA	NA	NA	NA	NA	NA
CPLANE2	Ciliogenesis and planar polarity effector 2 OS=Homo sapiens OX=9606 GN=CPLANE2 PE=1 SV=2	166.1	50.1	NA	NA	NA	NA	NA	NA	NA
H2AC14	Histone H2A type 1-J OS=Homo sapiens OX=9606 GN=H2AC14 PE=1 SV=3	89.5	99.4	76.7	86.9	96.6	87.2	102	119.7	98.5
GNAS	Guanine nucleotide-binding protein G(s) subunit alpha isoforms XLas OS=Homo sapiens OX=9606 GN=GNAS PE=1 SV=2	101.2	99.6	89.1	94.4	102.7	107.2	95.1	102.1	109.7
ALDH7A1	Alpha-aminoadipic semialdehyde dehydrogenase OS=Homo sapiens OX=9606 GN=ALDH7A1 PE=1 SV=5	105.8	137.9	91.5	110.2	117.7	100.9	118.3	88.7	96.9
CSRP1	Cysteine and glycine-rich protein 1 OS=Homo sapiens OX=9606 GN=CSRP1 PE=1 SV=3	103.2	92.1	92.3	96.6	NA	NA	NA	NA	NA
MOB1B	MOB kinase activator 1B OS=Homo sapiens OX=9606 GN=MOB1B PE=1 SV=3	NA	NA	97.3	46.7	NA	NA	NA	NA	NA
TUBB8B	Tubulin beta 8B OS=Homo sapiens OX=9606 GN=TUBB8B PE=1 SV=1	89.9	143.3	66.4	110.7	89	105.9	119.5	98.5	93.4
EML2	Echinoderm microtubule-associated protein-like 2 OS=Homo sapiens OX=9606 GN=EML2 PE=1 SV=1	106.9	158.7	130.7	158.5	114.7	89.1	86.4	97.3	85.5
SH2D4A	SH2 domain-containing protein 4A OS=Homo sapiens OX=9606 GN=SH2D4A PE=1 SV=1	113.8	131	104.6	83.4	NA	NA	NA	NA	NA
GLUD1	Glutamate dehydrogenase 1, mitochondrial OS=Homo sapiens OX=9606 GN=GLUD1 PE=1 SV=2	110.1	119.4	75.8	132.9	NA	NA	NA	NA	NA
CP	Ceruloplasmin OS=Homo sapiens OX=9606 GN=CP PE=1 SV=1	121.3	71.6	66.5	75.8	103.8	107	117	86.5	109.1
IGKV1-6	Immunoglobulin kappa variable 1-6 OS=Homo sapiens OX=9606 GN=IGKV1-6 PE=3 SV=1	103.2	101.3	83.7	74.7	104.9	115.2	113.7	81.5	133.3
MCTS1	Malignant T-cell-amplified sequence 1 OS=Homo sapiens OX=9606 GN=MCTS1 PE=1 SV=1	104.6	127	117.6	112.9	NA	NA	NA	NA	NA
ESD	S-formylglutathione hydrolase OS=Homo sapiens OX=9606 GN=ESD PE=1 SV=2	109.4	115.6	86.4	133.8	122.4	105.6	109.5	111.5	98.6
C3	Complement C3 OS=Homo sapiens OX=9606 GN=C3 PE=1 SV=2	99	51	136.6	55.1	56.8	60	166.7	78.2	109.8
G6PD	Glucose-6-phosphate 1-dehydrogenase OS=Homo sapiens OX=9606 GN=G6PD PE=1 SV=4	100.9	90	88.4	104.1	101	123.6	99.7	112.3	105.6
KRT6B	Keratin, type II cytoskeletal 6B OS=Homo sapiens OX=9606 GN=KRT6B PE=1 SV=5	107.5	105.8	74.7	127.9	NA	NA	NA	NA	NA
KPNA3	Importin subunit alpha-4 OS=Homo sapiens OX=9606 GN=KPNA3 PE=1 SV=2	97	121.4	NA	NA	NA	NA	NA	NA	NA
KRT6A	Keratin, type II cytoskeletal 6A OS=Homo sapiens OX=9606 GN=KRT6A PE=1 SV=3	51.3	113	59.5	106.3	90.6	65	94.1	141.1	66.9
HNRNPA1L2	Heterogeneous nuclear ribonucleoprotein A1-like 2 OS=Homo sapiens OX=9606 GN=HNRNPA1L2 PE=2 SV=2	88.9	82.3	68.1	101.6	NA	NA	NA	NA	NA
PEX19	Peroxisomal biogenesis factor 19 OS=Homo sapiens OX=9606 GN=PEX19 PE=1 SV=1	49.6	81.9	NA	NA	NA	NA	NA	NA	NA
KPRP	Keratinocyte proline-rich protein OS=Homo sapiens OX=9606 GN=KPRP PE=1 SV=1	79.9	103.5	74.5	78.1	NA	NA	NA	NA	NA
IGKV3-20	Immunoglobulin kappa variable 3-20 OS=Homo sapiens OX=9606 GN=IGKV3-20 PE=1 SV=2	92.2	83.1	83.7	75.2	122.2	132.1	117	74.3	125.3
LUM	Lumican OS=Homo sapiens OX=9606 GN=LUM PE=1 SV=2	118.1	86	99.4	87.9	123.8	101.4	80.3	106.5	99.2
MAN1A2	Mannosyl-oligosaccharide 1,2-alpha-mannosidase IB OS=Homo sapiens OX=9606 GN=MAN1A2 PE=1 SV=1	87.1	87.9	NA	NA	NA	NA	NA	NA	NA
METAP1	Methionine aminopeptidase 1 OS=Homo sapiens OX=9606 GN=METAP1 PE=1 SV=2	NA	NA	65.9	90.6	NA	NA	NA	NA	NA
CDK18	Cyclin-dependent kinase 18 OS=Homo sapiens OX=9606 GN=CDK18 PE=1 SV=4	112.4	105.7	NA	NA	NA	NA	NA	NA	NA
HLA-G	HLA class I histocompatibility antigen, alpha chain G OS=Homo sapiens OX=9606 GN=HLA-G PE=1 SV=1	62.8	91.3	NA	NA	NA	NA	NA	NA	NA
AIMP1	Aminoacyl tRNA synthase complex-interacting multifunctional protein 1 OS=Homo sapiens OX=9606 GN=AIMP1 PE=1 SV=2	111.8	104.5	118.5	115.1	NA	NA	NA	NA	NA
TTC9	Tetratricopeptide repeat protein 9A OS=Homo sapiens OX=9606 GN=TTC9 PE=1 SV=3	109.4	67.5	101.6	114.5	NA	NA	NA	NA	NA
PFDN5	Prefoldin subunit 5 OS=Homo sapiens OX=9606 GN=PFDN5 PE=1 SV=2	100.5	119.5	72.6	107.7	104.9	119.2	107	90	110.3
NUDC	Nuclear migration protein nudC OS=Homo sapiens OX=9606 GN=NUDC PE=1 SV=1	120.9	102.8	75.4	111.4	NA	NA	NA	NA	NA
IGKV1D-39	Immunoglobulin kappa variable 1D-39 OS=Homo sapiens OX=9606 GN=IGKV1D-39 PE=3 SV=2	103.2	101.3	NA	NA	NA	NA	NA	NA	NA
GRHPR	Glyoxylate reductase/hydroxypyruvate reductase OS=Homo sapiens OX=9606 GN=GRHPR PE=1 SV=1	107	156.6	97.3	125.3	99.5	109.9	93.4	102.6	79.7
GNG5	Guanine nucleotide-binding protein G(I)/G(S)/G(O) subunit gamma-5 OS=Homo sapiens OX=9606 GN=GNG5 PE=1 SV=3	84.7	106.9	NA	NA	NA	NA	NA	NA	NA
GALNT5	Polypeptide N-acetylgalactosaminyltransferase 5 OS=Homo sapiens OX=9606 GN=GALNT5 PE=1 SV=1	111.5	86.5	62.8	83.9	NA	NA	NA	NA	NA
KRT76	Keratin, type II cytoskeletal 2 oral OS=Homo sapiens OX=9606 GN=KRT76 PE=1 SV=2	NA	NA	44.1	76.1	NA	NA	NA	NA	NA
IGLV4-60	Immunoglobulin lambda variable 4-60 OS=Homo sapiens OX=9606 GN=IGLV4-60 PE=3 SV=1	105.9	97.6	89.2	43.1	52.5	68.1	82.3	99.5	202.5
BAG1	BAG family molecular chaperone regulator 1 OS=Homo sapiens OX=9606 GN=BAG1 PE=1 SV=4	117.8	105.1	106.6	99.6	98.9	110.8	103.8	90.3	107.3
PRRC1	Protein PRRC1 OS=Homo sapiens OX=9606 GN=PRRC1 PE=1 SV=1	112.3	88.3	NA	NA	110.3	112.1	116.4	86.1	116.9
GLA	Alpha-galactosidase A OS=Homo sapiens OX=9606 GN=GLA PE=1 SV=1	125.3	94.6	64.8	74.6	NA	NA	NA	NA	NA
RAB5A	Ras-related protein Rab-5A OS=Homo sapiens OX=9606 GN=RAB5A PE=1 SV=2	106.5	117.1	86.9	85.4	NA	NA	NA	NA	NA
NEFL	Neurofilament light polypeptide OS=Homo sapiens OX=9606 GN=NEFL PE=1 SV=3	87.7	58.9	NA	NA	NA	NA	NA	NA	NA
ATP6V1E1	V-type proton ATPase subunit E 1 OS=Homo sapiens OX=9606 GN=ATP6V1E1 PE=1 SV=1	109.1	121.5	108.8	109.8	100.3	107	105.9	100	96.8
GSDMD	Gasdermin-D OS=Homo sapiens OX=9606 GN=GSDMD PE=1 SV=1	95.4	123.2	NA	NA	NA	NA	NA	NA	NA
GCHFR	GTP cyclohydrolase 1 feedback regulatory protein OS=Homo sapiens OX=9606 GN=GCHFR PE=1 SV=3	120.5	107.3	192	123.8	117.1	102.3	107.5	90.7	120.6
ANXA4	Annexin A4 OS=Homo sapiens OX=9606 GN=ANXA4 PE=1 SV=4	110.1	122.9	95.2	162.2	88.8	92	106.5	111.8	92.2
ELOC	Elongin-C OS=Homo sapiens OX=9606 GN=ELOC PE=1 SV=1	99.7	79.3	NA	NA	NA	NA	NA	NA	NA
CORO6	Coronin-6 OS=Homo sapiens OX=9606 GN=CORO6 PE=1 SV=2	86.1	66	NA	NA	NA	NA	NA	NA	NA
MIA3	Transport and Golgi organization protein 1 homolog OS=Homo sapiens OX=9606 GN=MIA3 PE=1 SV=1	108.7	79.7	NA	NA	NA	NA	NA	NA	NA
YWHAH	14-3-3 protein eta OS=Homo sapiens OX=9606 GN=YWHAH PE=1 SV=4	99.4	107.6	116.8	106.8	99.3	128.6	114.2	82.7	105.8
CTPS2	CTP synthase 2 OS=Homo sapiens OX=9606 GN=CTPS2 PE=1 SV=1	131.5	101.8	NA	NA	NA	NA	NA	NA	NA
CTSC	Dipeptidyl peptidase 1 OS=Homo sapiens OX=9606 GN=CTSC PE=1 SV=2	95.7	103.8	68.4	103.6	104.5	118.5	107.9	79.6	105.3
FGFBP1	Fibroblast growth factor-binding protein 1 OS=Homo sapiens OX=9606 GN=FGFBP1 PE=1 SV=1	97.2	131.6	NA	NA	NA	NA	NA	NA	NA
GBP6	Guanylate-binding protein 6 OS=Homo sapiens OX=9606 GN=GBP6 PE=2 SV=1	102	154.2	NA	NA	90.9	89.4	120.1	106.8	71.6
CCDC18	Coiled-coil domain-containing protein 18 OS=Homo sapiens OX=9606 GN=CCDC18 PE=1 SV=1	91.5	127.7	NA	NA	NA	NA	NA	NA	NA
MAGI1	Membrane-associated guanylate kinase, WW and PDZ domain-containing protein 1 OS=Homo sapiens OX=9606 GN=MAGI1 PE=1 SV=3	103.2	137.9	NA	NA	NA	NA	NA	NA	NA
FAF1	FAS-associated factor 1 OS=Homo sapiens OX=9606 GN=FAF1 PE=1 SV=2	110.5	99.4	NA	NA	NA	NA	NA	NA	NA
NUDT3	Diphosphoinositol polyphosphate phosphohydrolase 1 OS=Homo sapiens OX=9606 GN=NUDT3 PE=1 SV=1	109.7	129	NA	NA	NA	NA	NA	NA	NA
LRG1	Leucine-rich alpha-2-glycoprotein OS=Homo sapiens OX=9606 GN=LRG1 PE=1 SV=2	126.8	66.8	88.9	75.7	112.5	114.9	96.6	91.7	106.7
PURG	Purine-rich element-binding protein gamma OS=Homo sapiens OX=9606 GN=PURG PE=2 SV=1	111.7	89.9	NA	NA	NA	NA	NA	NA	NA
THOP1	Thimet oligopeptidase OS=Homo sapiens OX=9606 GN=THOP1 PE=1 SV=2	100.6	102.4	102.2	92.6	NA	NA	NA	NA	NA
CAPN5	Calpain-5 OS=Homo sapiens OX=9606 GN=CAPN5 PE=1 SV=2	182.5	92.6	NA	NA	NA	NA	NA	NA	NA
EZH2	Histone-lysine N-methyltransferase EZH2 OS=Homo sapiens OX=9606 GN=EZH2 PE=1 SV=2	101.1	118.7	NA	NA	NA	NA	NA	NA	NA
IDE	Insulin-degrading enzyme OS=Homo sapiens OX=9606 GN=IDE PE=1 SV=4	96.5	134.9	120.2	112.5	NA	NA	NA	NA	NA
CLC	Galectin-10 OS=Homo sapiens OX=9606 GN=CLC PE=1 SV=3	58.1	86.3	NA	NA	NA	NA	NA	NA	NA
GPD1L	Glycerol-3-phosphate dehydrogenase 1-like protein OS=Homo sapiens OX=9606 GN=GPD1L PE=1 SV=1	128.4	146.1	70.8	110	NA	NA	NA	NA	NA
CDCA2	Cell division cycle-associated protein 2 OS=Homo sapiens OX=9606 GN=CDCA2 PE=1 SV=2	108.7	85.5	NA	NA	NA	NA	NA	NA	NA
TIGAR	Fructose-2,6-bisphosphatase TIGAR OS=Homo sapiens OX=9606 GN=TIGAR PE=1 SV=1	94.3	94	115.2	90.9	NA	NA	NA	NA	NA
SLC9A3R1	Na(+)/H(+) exchange regulatory cofactor NHE-RF1 OS=Homo sapiens OX=9606 GN=SLC9A3R1 PE=1 SV=4	124.4	98.7	77.6	90.6	101.8	109.3	103.7	100.7	94.2
LCE1E	Late cornified envelope protein 1E OS=Homo sapiens OX=9606 GN=LCE1E PE=1 SV=1	67.9	94.3	NA	NA	NA	NA	NA	NA	NA
NECAP2	Adaptin ear-binding coat-associated protein 2 OS=Homo sapiens OX=9606 GN=NECAP2 PE=1 SV=1	104.2	103.9	NA	NA	NA	NA	NA	NA	NA
CARMIL1	F-actin-uncapping protein LRRC16A OS=Homo sapiens OX=9606 GN=CARMIL1 PE=1 SV=1	76.3	99.6	169.6	83	NA	NA	NA	NA	NA
SOD1	Superoxide dismutase [Cu-Zn] OS=Homo sapiens OX=9606 GN=SOD1 PE=1 SV=2	170.5	54	122.4	93.5	NA	NA	NA	NA	NA
IGKV3D-11	Immunoglobulin kappa variable 3D-11 OS=Homo sapiens OX=9606 GN=IGKV3D-11 PE=3 SV=6	105.4	89.8	77.2	79.2	131.9	112.4	130	68.2	89
PRMT8	Protein arginine N-methyltransferase 8 OS=Homo sapiens OX=9606 GN=PRMT8 PE=1 SV=2	95.8	99.2	NA	NA	NA	NA	NA	NA	NA
MAGOH	Protein mago nashi homolog OS=Homo sapiens OX=9606 GN=MAGOH PE=1 SV=1	98.6	106.6	NA	NA	NA	NA	NA	NA	NA
IGHV2-70	Immunoglobulin heavy variable 2-70 OS=Homo sapiens OX=9606 GN=IGHV2-70 PE=1 SV=2	36	113.9	107.2	57.9	80.4	85.7	150.9	81.7	119.8
SPOCK3	Testican-3 OS=Homo sapiens OX=9606 GN=SPOCK3 PE=1 SV=2	120.3	60.7	76.8	66.6	NA	NA	NA	NA	NA
SRP9	Signal recognition particle 9 kDa protein OS=Homo sapiens OX=9606 GN=SRP9 PE=1 SV=2	95	70.4	NA	NA	NA	NA	NA	NA	NA
TPPP2	Tubulin polymerization-promoting protein family member 2 OS=Homo sapiens OX=9606 GN=TPPP2 PE=1 SV=2	82.5	143.1	NA	NA	NA	NA	NA	NA	NA
CDKN2C	Cyclin-dependent kinase 4 inhibitor C OS=Homo sapiens OX=9606 GN=CDKN2C PE=1 SV=1	106.5	118.3	54.8	75.7	NA	NA	NA	NA	NA
RNASET2	Ribonuclease T2 OS=Homo sapiens OX=9606 GN=RNASET2 PE=1 SV=2	111.6	89.3	58.4	102.3	119.8	116.5	109.9	89.5	91.9
RPS6	40S ribosomal protein S6 OS=Homo sapiens OX=9606 GN=RPS6 PE=1 SV=1	92.8	148.8	63.7	104.5	NA	NA	NA	NA	NA
UBQLN2	Ubiquilin-2 OS=Homo sapiens OX=9606 GN=UBQLN2 PE=1 SV=2	94.4	100.3	NA	NA	NA	NA	NA	NA	NA
IGLV1-44	Immunoglobulin lambda variable 1-44 OS=Homo sapiens OX=9606 GN=IGLV1-44 PE=1 SV=2	NA	NA	84.8	78.5	NA	NA	NA	NA	NA
BLK	Tyrosine-protein kinase Blk OS=Homo sapiens OX=9606 GN=BLK PE=1 SV=3	112.4	105.7	NA	NA	NA	NA	NA	NA	NA
ATP4A	Potassium-transporting ATPase alpha chain 1 OS=Homo sapiens OX=9606 GN=ATP4A PE=1 SV=5	84	162.7	NA	NA	NA	NA	NA	NA	NA
ITGA8	Integrin alpha-8 OS=Homo sapiens OX=9606 GN=ITGA8 PE=1 SV=3	165.1	40	NA	NA	NA	NA	NA	NA	NA
IGKV1-16	Immunoglobulin kappa variable 1-16 OS=Homo sapiens OX=9606 GN=IGKV1-16 PE=1 SV=2	88.3	105.7	78.4	64.7	107.4	114.7	118.4	67.1	132.2
PDCD5	Programmed cell death protein 5 OS=Homo sapiens OX=9606 GN=PDCD5 PE=1 SV=3	111.5	94.3	114.1	101.1	NA	NA	NA	NA	NA
FAM107B	Protein FAM107B OS=Homo sapiens OX=9606 GN=FAM107B PE=1 SV=1	87.8	75.7	105.9	94.1	NA	NA	NA	NA	NA
GLUL	Glutamine synthetase OS=Homo sapiens OX=9606 GN=GLUL PE=1 SV=4	103.8	106.3	121.6	101.4	109.9	100.5	156.7	62.8	72
RADX	RPA-related protein RADX OS=Homo sapiens OX=9606 GN=RADX PE=1 SV=2	76.9	80.3	NA	NA	NA	NA	NA	NA	NA
PRDX6	Peroxiredoxin-6 OS=Homo sapiens OX=9606 GN=PRDX6 PE=1 SV=3	125.3	126.5	122.8	114.5	87.3	85.5	93.3	139	90.1
GNA12	Guanine nucleotide-binding protein subunit alpha-12 OS=Homo sapiens OX=9606 GN=GNA12 PE=1 SV=4	94.4	89.5	89.1	94.4	102.7	107.2	95.1	102.1	109.7
PLEC	Plectin OS=Homo sapiens OX=9606 GN=PLEC PE=1 SV=3	91.3	78.4	90.3	92.3	NA	NA	NA	NA	NA
CAPN7	Calpain-7 OS=Homo sapiens OX=9606 GN=CAPN7 PE=1 SV=1	105.4	115.3	NA	NA	NA	NA	NA	NA	NA
BLVRA	Biliverdin reductase A OS=Homo sapiens OX=9606 GN=BLVRA PE=1 SV=2	116.2	132.5	96.6	87.9	NA	NA	NA	NA	NA
FN3KRP	Ketosamine-3-kinase OS=Homo sapiens OX=9606 GN=FN3KRP PE=1 SV=2	108.6	124.8	111.7	116.8	NA	NA	NA	NA	NA
CARHSP1	Calcium-regulated heat-stable protein 1 OS=Homo sapiens OX=9606 GN=CARHSP1 PE=1 SV=2	102.6	120.3	80.8	84.6	70	94.4	110.8	116.2	71.5
HLA-DRA	HLA class II histocompatibility antigen, DR alpha chain OS=Homo sapiens OX=9606 GN=HLA-DRA PE=1 SV=2	87	112.2	NA	NA	NA	NA	NA	NA	NA
ARHGEF5	Rho guanine nucleotide exchange factor 5 OS=Homo sapiens OX=9606 GN=ARHGEF5 PE=1 SV=3	108.8	99.5	NA	NA	NA	NA	NA	NA	NA
TBCC	Tubulin-specific chaperone C OS=Homo sapiens OX=9606 GN=TBCC PE=1 SV=2	101.7	103.1	NA	NA	NA	NA	NA	NA	NA
KRT35	Keratin, type I cuticular Ha5 OS=Homo sapiens OX=9606 GN=KRT35 PE=1 SV=5	NA	NA	55	89.2	90.4	71.4	105.1	89.1	94.2
PAFAH1B2	Platelet-activating factor acetylhydrolase IB subunit alpha2 OS=Homo sapiens OX=9606 GN=PAFAH1B2 PE=1 SV=1	100.8	117.7	NA	NA	101.7	84.6	88.6	119.5	98.5
IGHV2-5	Immunoglobulin heavy variable 2-5 OS=Homo sapiens OX=9606 GN=IGHV2-5 PE=1 SV=2	NA	NA	66.5	100.5	NA	NA	NA	NA	NA
WASF2	Actin-binding protein WASF2 OS=Homo sapiens OX=9606 GN=WASF2 PE=1 SV=3	97.5	95.7	100.1	95.7	NA	NA	NA	NA	NA
ANP32B	Acidic leucine-rich nuclear phosphoprotein 32 family member B OS=Homo sapiens OX=9606 GN=ANP32B PE=1 SV=1	108.6	84	89.5	142	NA	NA	NA	NA	NA
EIF5A2	Eukaryotic translation initiation factor 5A-2 OS=Homo sapiens OX=9606 GN=EIF5A2 PE=1 SV=3	113.8	133.5	108	106.1	NA	NA	NA	NA	NA
BDH2	Dehydrogenase/reductase SDR family member 6 OS=Homo sapiens OX=9606 GN=BDH2 PE=1 SV=2	121.1	102.5	127.3	84.4	78.2	101.6	95.9	99.1	78
HMGN2	Non-histone chromosomal protein HMG-17 OS=Homo sapiens OX=9606 GN=HMGN2 PE=1 SV=3	61.2	35.8	NA	NA	71.9	55.3	90.5	92.6	133.4
IGHV3-38-3	Probable non-functional immunoglobulin heavy variable 3-38-3 OS=Homo sapiens OX=9606 GN=IGHV3-38-3 PE=1 SV=1	88	94.8	82.9	68.3	NA	NA	NA	NA	NA
ASRGL1	Isoaspartyl peptidase/L-asparaginase OS=Homo sapiens OX=9606 GN=ASRGL1 PE=1 SV=2	96.9	114.7	NA	NA	NA	NA	NA	NA	NA
DAZAP1	DAZ-associated protein 1 OS=Homo sapiens OX=9606 GN=DAZAP1 PE=1 SV=1	118.2	76	NA	NA	NA	NA	NA	NA	NA
CDV3	Protein CDV3 homolog OS=Homo sapiens OX=9606 GN=CDV3 PE=1 SV=1	95.7	120.2	85.8	104.9	NA	NA	NA	NA	NA
NMRAL1	NmrA-like family domain-containing protein 1 OS=Homo sapiens OX=9606 GN=NMRAL1 PE=1 SV=1	121	148.5	NA	NA	NA	NA	NA	NA	NA
VWA1	von Willebrand factor A domain-containing protein 1 OS=Homo sapiens OX=9606 GN=VWA1 PE=1 SV=1	121.6	69.2	82.6	48.8	NA	NA	NA	NA	NA
NECTIN4	Nectin-4 OS=Homo sapiens OX=9606 GN=NECTIN4 PE=1 SV=1	130.5	89.9	NA	NA	NA	NA	NA	NA	NA
TPP1	Tripeptidyl-peptidase 1 OS=Homo sapiens OX=9606 GN=TPP1 PE=1 SV=2	113.2	113	70.9	85.8	NA	NA	NA	NA	NA
CYB5R2	NADH-cytochrome b5 reductase 2 OS=Homo sapiens OX=9606 GN=CYB5R2 PE=1 SV=1	97.3	111.5	110.9	102	NA	NA	NA	NA	NA
MOB1A	MOB kinase activator 1A OS=Homo sapiens OX=9606 GN=MOB1A PE=1 SV=4	NA	NA	97.3	46.7	NA	NA	NA	NA	NA
CARD16	Caspase recruitment domain-containing protein 16 OS=Homo sapiens OX=9606 GN=CARD16 PE=1 SV=1	123.2	68.8	113.1	75.9	NA	NA	NA	NA	NA
FGL2	Fibroleukin OS=Homo sapiens OX=9606 GN=FGL2 PE=1 SV=1	NA	NA	NA	NA	133.4	134.4	83.2	66.8	129.1
C11orf54	Ester hydrolase C11orf54 OS=Homo sapiens OX=9606 GN=C11orf54 PE=1 SV=1	100.7	142.5	78.2	128.3	100.7	95.8	96.1	100.8	121.5
SCEL	Sciellin OS=Homo sapiens OX=9606 GN=SCEL PE=1 SV=2	81.1	138.3	72.5	90.5	NA	NA	NA	NA	NA
ACTR1A	Alpha-centractin OS=Homo sapiens OX=9606 GN=ACTR1A PE=1 SV=1	96.5	119	101.4	108.3	NA	NA	NA	NA	NA
MFAP3	Microfibril-associated glycoprotein 3 OS=Homo sapiens OX=9606 GN=MFAP3 PE=1 SV=1	119.4	149	NA	NA	NA	NA	NA	NA	NA
VPS4B	Vacuolar protein sorting-associated protein 4B OS=Homo sapiens OX=9606 GN=VPS4B PE=1 SV=2	108.5	109	108.5	93.3	113.5	105.9	99	86.8	93.2
GANAB	Neutral alpha-glucosidase AB OS=Homo sapiens OX=9606 GN=GANAB PE=1 SV=3	98.1	111.4	71.1	93.5	96.7	99.9	98.1	110.6	98.5
B3GNT3	N-acetyllactosaminide beta-1,3-N-acetylglucosaminyltransferase 3 OS=Homo sapiens OX=9606 GN=B3GNT3 PE=1 SV=2	NA	NA	100.5	71.3	NA	NA	NA	NA	NA
PAK1	Serine/threonine-protein kinase PAK 1 OS=Homo sapiens OX=9606 GN=PAK1 PE=1 SV=2	121.2	97.2	83	89.5	NA	NA	NA	NA	NA
CLIC4	Chloride intracellular channel protein 4 OS=Homo sapiens OX=9606 GN=CLIC4 PE=1 SV=4	121.7	74.3	NA	NA	NA	NA	NA	NA	NA
SPRR2D	Small proline-rich protein 2D OS=Homo sapiens OX=9606 GN=SPRR2D PE=2 SV=2	75.4	116	92.2	119	NA	NA	NA	NA	NA
EIF3CL	Eukaryotic translation initiation factor 3 subunit C-like protein OS=Homo sapiens OX=9606 GN=EIF3CL PE=1 SV=1	95	96.4	91.4	117.4	NA	NA	NA	NA	NA
H2BC3	Histone H2B type 1-B OS=Homo sapiens OX=9606 GN=H2BC3 PE=1 SV=2	64.7	92.4	42.1	79.3	89.8	54	95.7	118	82.4
FGA	Fibrinogen alpha chain OS=Homo sapiens OX=9606 GN=FGA PE=1 SV=2	93.6	88.3	153.6	64.5	82.9	57.9	57.3	123.9	105.7
FCN1	Ficolin-1 OS=Homo sapiens OX=9606 GN=FCN1 PE=1 SV=2	85.4	67	NA	NA	NA	NA	NA	NA	NA
GSTM3	Glutathione S-transferase Mu 3 OS=Homo sapiens OX=9606 GN=GSTM3 PE=1 SV=3	109.9	86.6	117.9	88.9	NA	NA	NA	NA	NA
PSMA5	Proteasome subunit alpha type-5 OS=Homo sapiens OX=9606 GN=PSMA5 PE=1 SV=3	100.2	147.8	118.1	138.7	NA	NA	NA	NA	NA
MX2	Interferon-induced GTP-binding protein Mx2 OS=Homo sapiens OX=9606 GN=MX2 PE=1 SV=1	84	97.9	NA	NA	105	140.7	96.7	91	72.1
PMM2	Phosphomannomutase 2 OS=Homo sapiens OX=9606 GN=PMM2 PE=1 SV=1	117.1	111.9	101.3	87.1	99	104.8	107.2	109.9	103.8
KRT75	Keratin, type II cytoskeletal 75 OS=Homo sapiens OX=9606 GN=KRT75 PE=1 SV=2	NA	NA	NA	NA	80.3	56.6	87.5	150.7	61.4
MNDA	Myeloid cell nuclear differentiation antigen OS=Homo sapiens OX=9606 GN=MNDA PE=1 SV=1	75	53.1	98.2	60.3	NA	NA	NA	NA	NA
CNNM2	Metal transporter CNNM2 OS=Homo sapiens OX=9606 GN=CNNM2 PE=1 SV=2	138.2	82.8	NA	NA	NA	NA	NA	NA	NA
FUBP3	Far upstream element-binding protein 3 OS=Homo sapiens OX=9606 GN=FUBP3 PE=1 SV=2	86.7	76.2	NA	NA	NA	NA	NA	NA	NA
RPS6KA3	Ribosomal protein S6 kinase alpha-3 OS=Homo sapiens OX=9606 GN=RPS6KA3 PE=1 SV=1	107	108.3	69.7	58.3	103.7	102.6	92.5	99	85
NT5C	5'(3')-deoxyribonucleotidase, cytosolic type OS=Homo sapiens OX=9606 GN=NT5C PE=1 SV=2	113.8	91.5	127.1	110.8	NA	NA	NA	NA	NA
PLEKHS1	Pleckstrin homology domain-containing family S member 1 OS=Homo sapiens OX=9606 GN=PLEKHS1 PE=1 SV=4	120.5	119.3	NA	NA	NA	NA	NA	NA	NA
CYFIP2	Cytoplasmic FMR1-interacting protein 2 OS=Homo sapiens OX=9606 GN=CYFIP2 PE=1 SV=2	86.7	115.8	NA	NA	NA	NA	NA	NA	NA
MICALL1	MICAL-like protein 1 OS=Homo sapiens OX=9606 GN=MICALL1 PE=1 SV=2	77.3	216.3	NA	NA	NA	NA	NA	NA	NA
LGALS9	Galectin-9 OS=Homo sapiens OX=9606 GN=LGALS9 PE=1 SV=2	75.8	103.3	134.2	124.9	NA	NA	NA	NA	NA
SDC1	Syndecan-1 OS=Homo sapiens OX=9606 GN=SDC1 PE=1 SV=3	107.7	188.9	NA	NA	NA	NA	NA	NA	NA
GART	Trifunctional purine biosynthetic protein adenosine-3 OS=Homo sapiens OX=9606 GN=GART PE=1 SV=1	106.4	108.7	126.8	78.8	NA	NA	NA	NA	NA
HSPA2	Heat shock-related 70 kDa protein 2 OS=Homo sapiens OX=9606 GN=HSPA2 PE=1 SV=1	104.7	147.1	127.9	152.5	86.7	88.3	103.8	106.2	85.9
ANP32E	Acidic leucine-rich nuclear phosphoprotein 32 family member E OS=Homo sapiens OX=9606 GN=ANP32E PE=1 SV=1	96.5	98.8	NA	NA	NA	NA	NA	NA	NA
WNK2	Serine/threonine-protein kinase WNK2 OS=Homo sapiens OX=9606 GN=WNK2 PE=1 SV=4	97.7	113	92.6	87.5	NA	NA	NA	NA	NA
PADI1	Protein-arginine deiminase type-1 OS=Homo sapiens OX=9606 GN=PADI1 PE=1 SV=2	89.5	199.7	50.9	149.9	NA	NA	NA	NA	NA
DERA	Deoxyribose-phosphate aldolase OS=Homo sapiens OX=9606 GN=DERA PE=1 SV=2	92.6	126.3	NA	NA	116.8	106.2	94.7	108.6	85.1
LMNB1	Lamin-B1 OS=Homo sapiens OX=9606 GN=LMNB1 PE=1 SV=2	84.6	65.2	NA	NA	NA	NA	NA	NA	NA
COPE	Coatomer subunit epsilon OS=Homo sapiens OX=9606 GN=COPE PE=1 SV=3	103	98.9	70.9	80	NA	NA	NA	NA	NA
MUCL1	Mucin-like protein 1 OS=Homo sapiens OX=9606 GN=MUCL1 PE=1 SV=1	75.8	162.2	NA	NA	NA	NA	NA	NA	NA
PPP1CA	Serine/threonine-protein phosphatase PP1-alpha catalytic subunit OS=Homo sapiens OX=9606 GN=PPP1CA PE=1 SV=1	98.9	119.3	110.3	115.2	NA	NA	NA	NA	NA
DDX39A	ATP-dependent RNA helicase DDX39A OS=Homo sapiens OX=9606 GN=DDX39A PE=1 SV=2	80.5	93.7	NA	NA	NA	NA	NA	NA	NA
SKIC8	WD repeat-containing protein 61 OS=Homo sapiens OX=9606 GN=WDR61 PE=1 SV=1	100.9	123.6	137.3	96.7	NA	NA	NA	NA	NA
POTEKP	Putative beta-actin-like protein 3 OS=Homo sapiens OX=9606 GN=POTEKP PE=5 SV=1	103.8	127.1	107	125.2	107.1	97.4	104.4	94.8	93.3
PPP1R12B	Protein phosphatase 1 regulatory subunit 12B OS=Homo sapiens OX=9606 GN=PPP1R12B PE=1 SV=2	95	88.1	NA	NA	NA	NA	NA	NA	NA
S100A16	Protein S100-A16 OS=Homo sapiens OX=9606 GN=S100A16 PE=1 SV=1	90.2	91.1	NA	NA	97.1	97.4	91.4	114.1	76.8
MYH3	Myosin-3 OS=Homo sapiens OX=9606 GN=MYH3 PE=1 SV=3	90.1	103.9	70.7	148.6	NA	NA	NA	NA	NA
SDCBP2	Syntenin-2 OS=Homo sapiens OX=9606 GN=SDCBP2 PE=1 SV=2	89.8	83.6	NA	NA	NA	NA	NA	NA	NA
FRMPD1	FERM and PDZ domain-containing protein 1 OS=Homo sapiens OX=9606 GN=FRMPD1 PE=1 SV=1	86.5	79	NA	NA	NA	NA	NA	NA	NA
CAPN2	Calpain-2 catalytic subunit OS=Homo sapiens OX=9606 GN=CAPN2 PE=1 SV=6	113.5	117.2	87.7	111.2	NA	NA	NA	NA	NA
COPG1	Coatomer subunit gamma-1 OS=Homo sapiens OX=9606 GN=COPG1 PE=1 SV=1	101.8	102.4	87.6	100.4	NA	NA	NA	NA	NA
MYL12B	Myosin regulatory light chain 12B OS=Homo sapiens OX=9606 GN=MYL12B PE=1 SV=2	90.1	117.4	87.7	129.7	NA	NA	NA	NA	NA
IGHV3-74	Immunoglobulin heavy variable 3-74 OS=Homo sapiens OX=9606 GN=IGHV3-74 PE=3 SV=1	82.8	141.9	51.2	93.3	126	133.3	111.8	75.6	127
HBB	Hemoglobin subunit beta OS=Homo sapiens OX=9606 GN=HBB PE=1 SV=2	27.5	32.4	NA	NA	NA	NA	NA	NA	NA
B2M	Beta-2-microglobulin OS=Homo sapiens OX=9606 GN=B2M PE=1 SV=1	111.4	46.9	59.7	78.2	160.4	187.7	82.7	61.6	81.9
MAPK4	Mitogen-activated protein kinase 4 OS=Homo sapiens OX=9606 GN=MAPK4 PE=1 SV=2	102.9	78.6	NA	NA	NA	NA	NA	NA	NA
IGHA2	Immunoglobulin heavy constant alpha 2 OS=Homo sapiens OX=9606 GN=IGHA2 PE=1 SV=4	47.4	206.6	83.1	67.5	NA	NA	NA	NA	NA
SELENOM	Selenoprotein M OS=Homo sapiens OX=9606 GN=SELENOM PE=1 SV=3	90.7	68.1	NA	NA	NA	NA	NA	NA	NA
RPL23	60S ribosomal protein L23 OS=Homo sapiens OX=9606 GN=RPL23 PE=1 SV=1	76	113	64.1	87.2	NA	NA	NA	NA	NA
TUBA3E	Tubulin alpha-3E chain OS=Homo sapiens OX=9606 GN=TUBA3E PE=1 SV=2	NA	NA	68	109.8	113	96.1	97.3	107.7	83.7
CXCL17	C-X-C motif chemokine 17 OS=Homo sapiens OX=9606 GN=CXCL17 PE=1 SV=1	82.5	57.3	48.9	88.6	NA	NA	NA	NA	NA
IGHV1-58	Immunoglobulin heavy variable 1-58 OS=Homo sapiens OX=9606 GN=IGHV1-58 PE=3 SV=1	97.3	66.7	NA	NA	NA	NA	NA	NA	NA
ERO1B	ERO1-like protein beta OS=Homo sapiens OX=9606 GN=ERO1B PE=1 SV=2	96.6	105.9	NA	NA	NA	NA	NA	NA	NA
LCE1A	Late cornified envelope protein 1A OS=Homo sapiens OX=9606 GN=LCE1A PE=1 SV=1	67.9	94.3	NA	NA	NA	NA	NA	NA	NA
RTCB	RNA-splicing ligase RtcB homolog OS=Homo sapiens OX=9606 GN=RTCB PE=1 SV=1	92.7	104.6	NA	NA	NA	NA	NA	NA	NA
CTSL	Procathepsin L OS=Homo sapiens OX=9606 GN=CTSL PE=1 SV=2	124.8	75.6	63.5	63.7	NA	NA	NA	NA	NA
PSMD12	26S proteasome non-ATPase regulatory subunit 12 OS=Homo sapiens OX=9606 GN=PSMD12 PE=1 SV=3	81.8	115.6	NA	NA	102.2	111.2	85.9	80	112.9
LYPLA1	Acyl-protein thioesterase 1 OS=Homo sapiens OX=9606 GN=LYPLA1 PE=1 SV=1	96.8	112.5	110.1	108.2	NA	NA	NA	NA	NA
KLK6	Kallikrein-6 OS=Homo sapiens OX=9606 GN=KLK6 PE=1 SV=1	97.7	61.1	104.2	81.3	NA	NA	NA	NA	NA
NASP	Nuclear autoantigenic sperm protein OS=Homo sapiens OX=9606 GN=NASP PE=1 SV=2	104.1	103.7	NA	NA	NA	NA	NA	NA	NA
KRT81	Keratin, type II cuticular Hb1 OS=Homo sapiens OX=9606 GN=KRT81 PE=1 SV=3	194.2	54.8	87.8	60.9	95.3	39.2	99.4	95.7	51.9
CLINT1	Clathrin interactor 1 OS=Homo sapiens OX=9606 GN=CLINT1 PE=1 SV=1	96.1	120.8	115.8	87.2	NA	NA	NA	NA	NA
P4HB	Protein disulfide-isomerase OS=Homo sapiens OX=9606 GN=P4HB PE=1 SV=3	100.7	131.6	104.8	129.2	88	90.9	99.6	93.7	92.3
TGFB2	Transforming growth factor beta-2 proprotein OS=Homo sapiens OX=9606 GN=TGFB2 PE=1 SV=1	87.9	53.5	74.5	64.6	NA	NA	NA	NA	NA
ERCC6	DNA excision repair protein ERCC-6 OS=Homo sapiens OX=9606 GN=ERCC6 PE=1 SV=1	24.2	28.6	NA	NA	NA	NA	NA	NA	NA
APOD	Apolipoprotein D OS=Homo sapiens OX=9606 GN=APOD PE=1 SV=1	101.4	77.9	111.9	66	NA	NA	NA	NA	NA
CAPN9	Calpain-9 OS=Homo sapiens OX=9606 GN=CAPN9 PE=1 SV=1	92.5	131.1	NA	NA	NA	NA	NA	NA	NA
SERPINB2	Plasminogen activator inhibitor 2 OS=Homo sapiens OX=9606 GN=SERPINB2 PE=1 SV=2	93.9	176.2	115.4	154.2	110.7	122.9	105.4	81.6	83.3
SMR3A	Submaxillary gland androgen-regulated protein 3A OS=Homo sapiens OX=9606 GN=SMR3A PE=1 SV=2	93.9	83.2	99	67.5	NA	NA	NA	NA	NA
NCF1C	Putative neutrophil cytosol factor 1C OS=Homo sapiens OX=9606 GN=NCF1C PE=5 SV=1	82.1	82.3	NA	NA	NA	NA	NA	NA	NA
AKR1A1	Aldo-keto reductase family 1 member A1 OS=Homo sapiens OX=9606 GN=AKR1A1 PE=1 SV=3	109.3	156.4	133.9	122.6	91.8	85.1	86.4	125.8	72.7
PCOLCE	Procollagen C-endopeptidase enhancer 1 OS=Homo sapiens OX=9606 GN=PCOLCE PE=1 SV=2	109.6	64.7	82.9	73.6	NA	NA	NA	NA	NA
IGLL5	Immunoglobulin lambda-like polypeptide 5 OS=Homo sapiens OX=9606 GN=IGLL5 PE=2 SV=2	93.5	69.5	85.8	60.4	112.7	110.4	122.6	87.2	141.5
SDCBP	Syntenin-1 OS=Homo sapiens OX=9606 GN=SDCBP PE=1 SV=1	97.1	78.6	69.4	65.2	NA	NA	NA	NA	NA
PSIP1	PC4 and SFRS1-interacting protein OS=Homo sapiens OX=9606 GN=PSIP1 PE=1 SV=1	89.3	107.6	NA	NA	NA	NA	NA	NA	NA
H2AC12	Histone H2A type 1-H OS=Homo sapiens OX=9606 GN=H2AC12 PE=1 SV=3	89.5	99.4	76.7	86.9	96.6	87.2	102	119.7	98.5
PFDN2	Prefoldin subunit 2 OS=Homo sapiens OX=9606 GN=PFDN2 PE=1 SV=1	101.1	109.3	68.4	58.5	81.4	102.4	94.5	95.5	103.4
NAPA	Alpha-soluble NSF attachment protein OS=Homo sapiens OX=9606 GN=NAPA PE=1 SV=3	96.7	107.1	110	90.1	NA	NA	NA	NA	NA
NT5C2	Cytosolic purine 5'-nucleotidase OS=Homo sapiens OX=9606 GN=NT5C2 PE=1 SV=1	104.2	118.4	153.6	91.8	85.1	125.9	106.7	81.7	98.2
MYLK4	Myosin light chain kinase family member 4 OS=Homo sapiens OX=9606 GN=MYLK4 PE=1 SV=2	100.2	97.5	NA	NA	NA	NA	NA	NA	NA
PPP2R2D	Serine/threonine-protein phosphatase 2A 55 kDa regulatory subunit B delta isoform OS=Homo sapiens OX=9606 GN=PPP2R2D PE=1 SV=1	107.2	134.5	103.6	101.2	NA	NA	NA	NA	NA
PRKCB	Protein kinase C beta type OS=Homo sapiens OX=9606 GN=PRKCB PE=1 SV=4	104.2	119.8	NA	NA	NA	NA	NA	NA	NA
LCE1F	Late cornified envelope protein 1F OS=Homo sapiens OX=9606 GN=LCE1F PE=1 SV=1	67.9	94.3	NA	NA	NA	NA	NA	NA	NA
C16orf89	UPF0764 protein C16orf89 OS=Homo sapiens OX=9606 GN=C16orf89 PE=1 SV=2	80.4	121.8	NA	NA	NA	NA	NA	NA	NA
SERPINB5	Serpin B5 OS=Homo sapiens OX=9606 GN=SERPINB5 PE=1 SV=2	112.9	144.7	108	103.1	94.9	113.3	88.1	125.1	84.1
LGALSL	Galectin-related protein OS=Homo sapiens OX=9606 GN=LGALSL PE=1 SV=2	91.2	139.2	101.8	93.8	NA	NA	NA	NA	NA
DYRK1B	Dual specificity tyrosine-phosphorylation-regulated kinase 1B OS=Homo sapiens OX=9606 GN=DYRK1B PE=1 SV=1	168.1	26.2	NA	NA	NA	NA	NA	NA	NA
OGFR	Opioid growth factor receptor OS=Homo sapiens OX=9606 GN=OGFR PE=1 SV=3	107.5	91.7	NA	NA	NA	NA	NA	NA	NA
IGKV2-28	Immunoglobulin kappa variable 2-28 OS=Homo sapiens OX=9606 GN=IGKV2-28 PE=3 SV=1	87.5	77.6	NA	NA	NA	NA	NA	NA	NA
HDAC1	Histone deacetylase 1 OS=Homo sapiens OX=9606 GN=HDAC1 PE=1 SV=1	92.5	154.8	NA	NA	NA	NA	NA	NA	NA
FBLN5	Fibulin-5 OS=Homo sapiens OX=9606 GN=FBLN5 PE=1 SV=1	105.6	80.5	42.3	74.1	NA	NA	NA	NA	NA
NFKB2	Nuclear factor NF-kappa-B p100 subunit OS=Homo sapiens OX=9606 GN=NFKB2 PE=1 SV=4	103.7	93.7	NA	NA	NA	NA	NA	NA	NA
PFAS	Phosphoribosylformylglycinamidine synthase OS=Homo sapiens OX=9606 GN=PFAS PE=1 SV=4	97.6	108.2	NA	NA	NA	NA	NA	NA	NA
IGLV3-12	Immunoglobulin lambda variable 3-12 OS=Homo sapiens OX=9606 GN=IGLV3-12 PE=3 SV=2	137.3	73.2	103.8	37.8	NA	NA	NA	NA	NA
MYH11	Myosin-11 OS=Homo sapiens OX=9606 GN=MYH11 PE=1 SV=3	86	94.8	NA	NA	107	100.1	89	110.9	81.5
SERBP1	Plasminogen activator inhibitor 1 RNA-binding protein OS=Homo sapiens OX=9606 GN=SERBP1 PE=1 SV=2	99.8	116.1	88.8	93.9	NA	NA	NA	NA	NA
AFAP1	Actin filament-associated protein 1 OS=Homo sapiens OX=9606 GN=AFAP1 PE=1 SV=2	97.5	101.8	NA	NA	NA	NA	NA	NA	NA
REXO2	Oligoribonuclease, mitochondrial OS=Homo sapiens OX=9606 GN=REXO2 PE=1 SV=3	105.6	62.2	42	81.9	NA	NA	NA	NA	NA
MAP2K1	Dual specificity mitogen-activated protein kinase kinase 1 OS=Homo sapiens OX=9606 GN=MAP2K1 PE=1 SV=2	116.7	89.9	89.9	75.8	NA	NA	NA	NA	NA
GNG12	Guanine nucleotide-binding protein G(I)/G(S)/G(O) subunit gamma-12 OS=Homo sapiens OX=9606 GN=GNG12 PE=1 SV=3	94.8	162.1	NA	NA	NA	NA	NA	NA	NA
DYNC1H1	Cytoplasmic dynein 1 heavy chain 1 OS=Homo sapiens OX=9606 GN=DYNC1H1 PE=1 SV=5	96.2	110.3	NA	NA	NA	NA	NA	NA	NA
KRT80	Keratin, type II cytoskeletal 80 OS=Homo sapiens OX=9606 GN=KRT80 PE=1 SV=2	81.4	106.5	74.1	99	NA	NA	NA	NA	NA
FOLH1B	Putative N-acetylated-alpha-linked acidic dipeptidase OS=Homo sapiens OX=9606 GN=FOLH1B PE=2 SV=1	103.9	96.3	85.5	57.8	NA	NA	NA	NA	NA
PRDX5	Peroxiredoxin-5, mitochondrial OS=Homo sapiens OX=9606 GN=PRDX5 PE=1 SV=4	122	109	103.6	86.3	96.4	97.6	97.9	119.2	80.7
C1RL	Complement C1r subcomponent-like protein OS=Homo sapiens OX=9606 GN=C1RL PE=1 SV=2	108.7	84.9	101.2	41.1	NA	NA	NA	NA	NA
ANGPTL1	Angiopoietin-related protein 1 OS=Homo sapiens OX=9606 GN=ANGPTL1 PE=2 SV=1	91.1	86.3	NA	NA	NA	NA	NA	NA	NA
SERPINA7	Thyroxine-binding globulin OS=Homo sapiens OX=9606 GN=SERPINA7 PE=1 SV=2	129.9	74.6	136.4	131.9	107.5	104.5	64.6	99.4	121
GABARAPL1	Gamma-aminobutyric acid receptor-associated protein-like 1 OS=Homo sapiens OX=9606 GN=GABARAPL1 PE=1 SV=1	93.5	105.2	NA	NA	NA	NA	NA	NA	NA
MDH2	Malate dehydrogenase, mitochondrial OS=Homo sapiens OX=9606 GN=MDH2 PE=1 SV=3	93.3	120.9	85.6	96.8	78.6	92.4	98.2	95.3	96.1
FLII	Protein flightless-1 homolog OS=Homo sapiens OX=9606 GN=FLII PE=1 SV=2	99.4	101.3	73.8	101.1	NA	NA	NA	NA	NA
OLFM4	Olfactomedin-4 OS=Homo sapiens OX=9606 GN=OLFM4 PE=1 SV=1	58.9	73	67.5	83.8	NA	NA	NA	NA	NA
SPAG9	C-Jun-amino-terminal kinase-interacting protein 4 OS=Homo sapiens OX=9606 GN=SPAG9 PE=1 SV=4	86.8	89.9	106.7	96.6	NA	NA	NA	NA	NA
C1QTNF1	Complement C1q tumor necrosis factor-related protein 1 OS=Homo sapiens OX=9606 GN=C1QTNF1 PE=1 SV=1	110.5	114.3	59	88	NA	NA	NA	NA	NA
ITPR3	Inositol 1,4,5-trisphosphate receptor type 3 OS=Homo sapiens OX=9606 GN=ITPR3 PE=1 SV=2	83.7	115	NA	NA	NA	NA	NA	NA	NA
PCBP3	Poly(rC)-binding protein 3 OS=Homo sapiens OX=9606 GN=PCBP3 PE=1 SV=2	NA	NA	94.1	71.4	119.8	104.8	89.1	112.9	85.9
IGHV3-7	Immunoglobulin heavy variable 3-7 OS=Homo sapiens OX=9606 GN=IGHV3-7 PE=1 SV=2	82.9	105.8	70.6	73.7	124.4	127.7	137.7	79.1	116.8
NAGK	N-acetyl-D-glucosamine kinase OS=Homo sapiens OX=9606 GN=NAGK PE=1 SV=4	95.7	114.1	130.8	104.4	NA	NA	NA	NA	NA
HSP90AB1	Heat shock protein HSP 90-beta OS=Homo sapiens OX=9606 GN=HSP90AB1 PE=1 SV=4	111.5	99.9	92.4	106.3	110.6	113.8	83.7	109.1	83.5
TCHH	Trichohyalin OS=Homo sapiens OX=9606 GN=TCHH PE=1 SV=2	88.8	139.7	NA	NA	NA	NA	NA	NA	NA
DCPS	m7GpppX diphosphatase OS=Homo sapiens OX=9606 GN=DCPS PE=1 SV=2	93.2	96.6	88.5	89	NA	NA	NA	NA	NA
OSTF1	Osteoclast-stimulating factor 1 OS=Homo sapiens OX=9606 GN=OSTF1 PE=1 SV=2	106.6	83.8	NA	NA	NA	NA	NA	NA	NA
IGHA2	Immunoglobulin alpha-2 heavy chain OS=Homo sapiens OX=9606 PE=1 SV=2	103.1	95.1	74.8	65.4	135.8	140.8	118.1	86.8	145.3
IGHV4-30-2	Immunoglobulin heavy variable 4-30-2 OS=Homo sapiens OX=9606 GN=IGHV4-30-2 PE=3 SV=1	98.6	88.6	74.9	69.6	107.9	105.1	97.9	86.8	163.7
HGS	Hepatocyte growth factor-regulated tyrosine kinase substrate OS=Homo sapiens OX=9606 GN=HGS PE=1 SV=1	111.7	94.9	NA	NA	NA	NA	NA	NA	NA
APOF	Apolipoprotein F OS=Homo sapiens OX=9606 GN=APOF PE=1 SV=2	95.8	63.3	NA	NA	NA	NA	NA	NA	NA
TKT	Transketolase OS=Homo sapiens OX=9606 GN=TKT PE=1 SV=3	91.3	130.1	149.4	139.7	95.3	101.8	102.4	95.8	88.1
IGLV3-10	Immunoglobulin lambda variable 3-10 OS=Homo sapiens OX=9606 GN=IGLV3-10 PE=3 SV=2	53.5	62.6	73.2	69.7	96.1	106.9	67.9	101.6	170.4
RPA3	Replication protein A 14 kDa subunit OS=Homo sapiens OX=9606 GN=RPA3 PE=1 SV=1	91.1	110.2	NA	NA	NA	NA	NA	NA	NA
RBP4	Retinol-binding protein 4 OS=Homo sapiens OX=9606 GN=RBP4 PE=1 SV=3	91.4	70.1	112.6	75.7	61.1	51.3	64.8	139.1	98.2
APOBR	Apolipoprotein B receptor OS=Homo sapiens OX=9606 GN=APOBR PE=1 SV=3	88.6	73.8	NA	NA	NA	NA	NA	NA	NA
PARP4	Protein mono-ADP-ribosyltransferase PARP4 OS=Homo sapiens OX=9606 GN=PARP4 PE=1 SV=3	88	125.5	166.8	104.2	NA	NA	NA	NA	NA
LAD1	Ladinin-1 OS=Homo sapiens OX=9606 GN=LAD1 PE=1 SV=2	82.2	122.9	101	82.4	127.2	135	112	79.3	116.3
CDH1	Cadherin-1 OS=Homo sapiens OX=9606 GN=CDH1 PE=1 SV=3	98.8	96.5	93.3	95.8	106.8	124.6	98.8	96.3	107.8
ABHD12B	Protein ABHD12B OS=Homo sapiens OX=9606 GN=ABHD12B PE=1 SV=1	132.3	71.3	NA	NA	NA	NA	NA	NA	NA
UBA7	Ubiquitin-like modifier-activating enzyme 7 OS=Homo sapiens OX=9606 GN=UBA7 PE=1 SV=2	108.5	145.2	100	94.8	NA	NA	NA	NA	NA
PRPF19	Pre-mRNA-processing factor 19 OS=Homo sapiens OX=9606 GN=PRPF19 PE=1 SV=1	79.7	94.9	NA	NA	NA	NA	NA	NA	NA
CXCL5	C-X-C motif chemokine 5 OS=Homo sapiens OX=9606 GN=CXCL5 PE=1 SV=1	96.9	100.5	NA	NA	NA	NA	NA	NA	NA
RNH1	Ribonuclease inhibitor OS=Homo sapiens OX=9606 GN=RNH1 PE=1 SV=2	101.9	157.5	98.1	163.2	113.6	118.8	120.5	99.6	92.5
TMBIM1	Protein lifeguard 3 OS=Homo sapiens OX=9606 GN=TMBIM1 PE=1 SV=2	105.5	92.5	NA	NA	NA	NA	NA	NA	NA
SERPINA1	Alpha-1-antitrypsin OS=Homo sapiens OX=9606 GN=SERPINA1 PE=1 SV=3	114.7	62.6	177.7	93.3	109	64	59.9	128.3	73.8
PPME1	Protein phosphatase methylesterase 1 OS=Homo sapiens OX=9606 GN=PPME1 PE=1 SV=3	94.7	86.6	NA	NA	NA	NA	NA	NA	NA
PABPC4	Polyadenylate-binding protein 4 OS=Homo sapiens OX=9606 GN=PABPC4 PE=1 SV=1	111.4	111.8	82.1	74.4	NA	NA	NA	NA	NA
H2BC5	Histone H2B type 1-D OS=Homo sapiens OX=9606 GN=H2BC5 PE=1 SV=2	67.5	63	42.1	79.3	NA	NA	NA	NA	NA
ATP1A1	Sodium/potassium-transporting ATPase subunit alpha-1 OS=Homo sapiens OX=9606 GN=ATP1A1 PE=1 SV=1	80.4	159.3	NA	NA	NA	NA	NA	NA	NA
H2BC1	Histone H2B type 1-A OS=Homo sapiens OX=9606 GN=H2BC1 PE=1 SV=3	65.6	64.4	42.1	79.3	107.9	98	100.9	117.5	98
VPS35	Vacuolar protein sorting-associated protein 35 OS=Homo sapiens OX=9606 GN=VPS35 PE=1 SV=2	94.8	108.1	NA	NA	NA	NA	NA	NA	NA
PFKP	ATP-dependent 6-phosphofructokinase, platelet type OS=Homo sapiens OX=9606 GN=PFKP PE=1 SV=2	93.2	112.2	74.6	112.7	NA	NA	NA	NA	NA
SPRR1B	Cornifin-B OS=Homo sapiens OX=9606 GN=SPRR1B PE=1 SV=2	62.2	196.1	74.7	132.3	NA	NA	NA	NA	NA
PIP	Prolactin-inducible protein OS=Homo sapiens OX=9606 GN=PIP PE=1 SV=1	100.9	79.3	64.1	107.9	116.8	163.8	90	84.4	103.6
FLG2	Filaggrin-2 OS=Homo sapiens OX=9606 GN=FLG2 PE=1 SV=1	77.2	91.7	60.5	89	198.8	162.1	116.2	57.8	67.7
PEPD	Xaa-Pro dipeptidase OS=Homo sapiens OX=9606 GN=PEPD PE=1 SV=3	101.7	137.1	137	133.6	80.7	86.4	114.5	101.9	78.6
F5	Coagulation factor V OS=Homo sapiens OX=9606 GN=F5 PE=1 SV=4	102.9	94.5	63	77	119.8	147	81.8	86.4	94.9
TACC2	Transforming acidic coiled-coil-containing protein 2 OS=Homo sapiens OX=9606 GN=TACC2 PE=1 SV=3	100.9	107.2	118.3	97.4	NA	NA	NA	NA	NA
PSMC6	26S proteasome regulatory subunit 10B OS=Homo sapiens OX=9606 GN=PSMC6 PE=1 SV=1	95.6	102.3	67.6	61.2	NA	NA	NA	NA	NA
AK1	Adenylate kinase isoenzyme 1 OS=Homo sapiens OX=9606 GN=AK1 PE=1 SV=3	111.8	87.1	96.4	72.7	91	104.7	91.7	104.3	129.1
NEB	Nebulin OS=Homo sapiens OX=9606 GN=NEB PE=1 SV=5	129.7	91.5	34.1	90.7	NA	NA	NA	NA	NA
HBZ	Hemoglobin subunit zeta OS=Homo sapiens OX=9606 GN=HBZ PE=1 SV=2	35.4	29.7	NA	NA	NA	NA	NA	NA	NA
FGFR3	Fibroblast growth factor receptor 3 OS=Homo sapiens OX=9606 GN=FGFR3 PE=1 SV=1	112.4	105.7	NA	NA	NA	NA	NA	NA	NA
FZD7	Frizzled-7 OS=Homo sapiens OX=9606 GN=FZD7 PE=1 SV=2	160.1	65	NA	NA	NA	NA	NA	NA	NA
LPO	Lactoperoxidase OS=Homo sapiens OX=9606 GN=LPO PE=1 SV=2	93	92.4	44.6	100.2	116.9	148.3	77.3	88.9	122.8
CHI3L2	Chitinase-3-like protein 2 OS=Homo sapiens OX=9606 GN=CHI3L2 PE=1 SV=1	105.9	90	77.6	65.8	125.6	145	108.9	90.4	105.5
PPIL3	Peptidyl-prolyl cis-trans isomerase-like 3 OS=Homo sapiens OX=9606 GN=PPIL3 PE=1 SV=1	106.1	129.9	NA	NA	NA	NA	NA	NA	NA
USP7	Ubiquitin carboxyl-terminal hydrolase 7 OS=Homo sapiens OX=9606 GN=USP7 PE=1 SV=2	104.3	87.9	NA	NA	NA	NA	NA	NA	NA
MT1H	Metallothionein-1H OS=Homo sapiens OX=9606 GN=MT1H PE=1 SV=1	183.2	112.7	117.1	82.8	NA	NA	NA	NA	NA
MMP8	Neutrophil collagenase OS=Homo sapiens OX=9606 GN=MMP8 PE=1 SV=1	79.7	51.3	122	43.9	NA	NA	NA	NA	NA
UPK3BL2	Uroplakin-3b-like protein 2 OS=Homo sapiens OX=9606 GN=UPK3BL2 PE=3 SV=2	89.3	118.4	67.5	100.8	NA	NA	NA	NA	NA
TGM2	Protein-glutamine gamma-glutamyltransferase 2 OS=Homo sapiens OX=9606 GN=TGM2 PE=1 SV=2	98	158.6	102.4	127.5	93.5	90.1	75.4	123	85.9
IGHV3-21	Immunoglobulin heavy variable 3-21 OS=Homo sapiens OX=9606 GN=IGHV3-21 PE=1 SV=1	NA	NA	35.5	63.6	123	124.8	137	80.6	116.1
CORO1C	Coronin-1C OS=Homo sapiens OX=9606 GN=CORO1C PE=1 SV=1	103.8	89.7	NA	NA	NA	NA	NA	NA	NA
IL36G	Interleukin-36 gamma OS=Homo sapiens OX=9606 GN=IL36G PE=1 SV=1	81.2	115.9	NA	NA	NA	NA	NA	NA	NA
NACA	Nascent polypeptide-associated complex subunit alpha, muscle-specific form OS=Homo sapiens OX=9606 GN=NACA PE=1 SV=1	108	106.6	97.6	122.5	87.1	97.5	102.9	92.1	98
PLXNA1	Plexin-A1 OS=Homo sapiens OX=9606 GN=PLXNA1 PE=1 SV=3	40.2	52.7	NA	NA	NA	NA	NA	NA	NA
ACTR2	Actin-related protein 2 OS=Homo sapiens OX=9606 GN=ACTR2 PE=1 SV=1	100.3	114	120.8	122.4	NA	NA	NA	NA	NA
PCBD2	Pterin-4-alpha-carbinolamine dehydratase 2 OS=Homo sapiens OX=9606 GN=PCBD2 PE=1 SV=4	97.3	105.8	107.7	101.4	NA	NA	NA	NA	NA
OSBP	Oxysterol-binding protein 1 OS=Homo sapiens OX=9606 GN=OSBP PE=1 SV=1	113.4	98.1	100.1	78.6	NA	NA	NA	NA	NA
NCKAP1	Nck-associated protein 1 OS=Homo sapiens OX=9606 GN=NCKAP1 PE=1 SV=1	85.5	99.2	NA	NA	NA	NA	NA	NA	NA
DSG1	Desmoglein-1 OS=Homo sapiens OX=9606 GN=DSG1 PE=1 SV=2	83.7	106.8	62.1	108.1	NA	NA	NA	NA	NA
PPM1A	Protein phosphatase 1A OS=Homo sapiens OX=9606 GN=PPM1A PE=1 SV=1	123.5	88.6	114.6	112.3	NA	NA	NA	NA	NA
ADK	Adenosine kinase OS=Homo sapiens OX=9606 GN=ADK PE=1 SV=2	108.1	146.7	132.7	121.9	NA	NA	NA	NA	NA
LAMC1	Laminin subunit gamma-1 OS=Homo sapiens OX=9606 GN=LAMC1 PE=1 SV=3	120.2	89.1	NA	NA	NA	NA	NA	NA	NA
RPL19	60S ribosomal protein L19 OS=Homo sapiens OX=9606 GN=RPL19 PE=1 SV=1	90.3	125.5	84.4	106.8	NA	NA	NA	NA	NA
MAT2A	S-adenosylmethionine synthase isoform type-2 OS=Homo sapiens OX=9606 GN=MAT2A PE=1 SV=1	99.5	127.1	96.4	114.7	NA	NA	NA	NA	NA
CLEC3B	Tetranectin OS=Homo sapiens OX=9606 GN=CLEC3B PE=1 SV=3	119.4	74.6	93.2	76.1	NA	NA	NA	NA	NA
DNPEP	Aspartyl aminopeptidase OS=Homo sapiens OX=9606 GN=DNPEP PE=1 SV=2	99	124.9	125.2	101.4	NA	NA	NA	NA	NA
ASAP2	Arf-GAP with SH3 domain, ANK repeat and PH domain-containing protein 2 OS=Homo sapiens OX=9606 GN=ASAP2 PE=1 SV=3	118.6	97.7	NA	NA	NA	NA	NA	NA	NA
EIF3E	Eukaryotic translation initiation factor 3 subunit E OS=Homo sapiens OX=9606 GN=EIF3E PE=1 SV=1	99.3	96.5	NA	NA	NA	NA	NA	NA	NA
RSU1	Ras suppressor protein 1 OS=Homo sapiens OX=9606 GN=RSU1 PE=1 SV=3	98.9	94.1	NA	NA	NA	NA	NA	NA	NA
ARPC5	Actin-related protein 2/3 complex subunit 5 OS=Homo sapiens OX=9606 GN=ARPC5 PE=1 SV=3	102.5	105.7	104.4	99.8	101.5	106.6	99.9	92.8	104.9
CTNNA2	Catenin alpha-2 OS=Homo sapiens OX=9606 GN=CTNNA2 PE=1 SV=5	93.1	88.8	NA	NA	NA	NA	NA	NA	NA
A1BG	Alpha-1B-glycoprotein OS=Homo sapiens OX=9606 GN=A1BG PE=1 SV=4	119.9	71.2	194.8	82.3	103.2	86.7	76.7	109.6	92.7
GYG1	Glycogenin-1 OS=Homo sapiens OX=9606 GN=GYG1 PE=1 SV=4	96.6	77.4	119.1	77	NA	NA	NA	NA	NA
RAP1B	Ras-related protein Rap-1b OS=Homo sapiens OX=9606 GN=RAP1B PE=1 SV=1	88.6	100.9	121	89.5	NA	NA	NA	NA	NA
GALNT1	Polypeptide N-acetylgalactosaminyltransferase 1 OS=Homo sapiens OX=9606 GN=GALNT1 PE=1 SV=1	106.6	75.3	86.3	64.3	NA	NA	NA	NA	NA
SPRR3	Small proline-rich protein 3 OS=Homo sapiens OX=9606 GN=SPRR3 PE=1 SV=2	63.9	161.8	89.1	126.4	NA	NA	NA	NA	NA
OAF	Out at first protein homolog OS=Homo sapiens OX=9606 GN=OAF PE=2 SV=1	116.5	64.2	37.4	44.7	NA	NA	NA	NA	NA
GUK1	Guanylate kinase OS=Homo sapiens OX=9606 GN=GUK1 PE=1 SV=2	111.5	97.4	NA	NA	NA	NA	NA	NA	NA
LANCL2	LanC-like protein 2 OS=Homo sapiens OX=9606 GN=LANCL2 PE=1 SV=1	113.5	107.1	NA	NA	NA	NA	NA	NA	NA
RAB6B	Ras-related protein Rab-6B OS=Homo sapiens OX=9606 GN=RAB6B PE=1 SV=1	72.9	69.3	NA	NA	NA	NA	NA	NA	NA
CIRBP	Cold-inducible RNA-binding protein OS=Homo sapiens OX=9606 GN=CIRBP PE=1 SV=1	108.3	91.4	NA	NA	91.6	97.4	114.5	106.3	82
DDAH2	N(G),N(G)-dimethylarginine dimethylaminohydrolase 2 OS=Homo sapiens OX=9606 GN=DDAH2 PE=1 SV=1	101.4	125.6	90.9	115.3	94.1	90.4	99.9	121	74.8
MUC5B	Mucin-5B OS=Homo sapiens OX=9606 GN=MUC5B PE=1 SV=3	102.5	63.5	NA	NA	NA	NA	NA	NA	NA
GRK2	Beta-adrenergic receptor kinase 1 OS=Homo sapiens OX=9606 GN=GRK2 PE=1 SV=2	61	60.2	NA	NA	NA	NA	NA	NA	NA
PCBD1	Pterin-4-alpha-carbinolamine dehydratase OS=Homo sapiens OX=9606 GN=PCBD1 PE=1 SV=2	111.8	141.8	152.8	122.5	NA	NA	NA	NA	NA
EIF1AD	Probable RNA-binding protein EIF1AD OS=Homo sapiens OX=9606 GN=EIF1AD PE=1 SV=1	83.6	71.7	NA	NA	NA	NA	NA	NA	NA
IGKV1-9	Immunoglobulin kappa variable 1-9 OS=Homo sapiens OX=9606 GN=IGKV1-9 PE=3 SV=1	61	74.9	77.5	69.9	89	95.4	109.2	101	132.5
FCHO2	F-BAR domain only protein 2 OS=Homo sapiens OX=9606 GN=FCHO2 PE=1 SV=2	98.3	79.9	NA	NA	NA	NA	NA	NA	NA
GCNT3	Beta-1,3-galactosyl-O-glycosyl-glycoprotein beta-1,6-N-acetylglucosaminyltransferase 3 OS=Homo sapiens OX=9606 GN=GCNT3 PE=2 SV=1	88.8	97.9	73.4	87.1	NA	NA	NA	NA	NA
PFKFB2	6-phosphofructo-2-kinase/fructose-2,6-bisphosphatase 2 OS=Homo sapiens OX=9606 GN=PFKFB2 PE=1 SV=2	128.8	123.9	NA	NA	NA	NA	NA	NA	NA
KRT85	Keratin, type II cuticular Hb5 OS=Homo sapiens OX=9606 GN=KRT85 PE=1 SV=1	245.7	46	76.4	53.7	95.3	39.2	99.4	95.7	51.9
PRSS1	Serine protease 1 OS=Homo sapiens OX=9606 GN=PRSS1 PE=1 SV=1	100.4	85.1	79	74.7	93.1	109	93.1	59.9	154.5
KRT18	Keratin, type I cytoskeletal 18 OS=Homo sapiens OX=9606 GN=KRT18 PE=1 SV=2	97.9	67.9	NA	NA	92.8	97.7	87.4	96.2	94.6
LXN	Latexin OS=Homo sapiens OX=9606 GN=LXN PE=1 SV=2	122.5	103.8	114.7	92.7	61.4	53.6	60.1	183.9	86.6
PI3	Elafin OS=Homo sapiens OX=9606 GN=PI3 PE=1 SV=3	72.2	83.5	86.1	90.4	NA	NA	NA	NA	NA
PLXNA2	Plexin-A2 OS=Homo sapiens OX=9606 GN=PLXNA2 PE=1 SV=4	40.2	52.7	NA	NA	NA	NA	NA	NA	NA
SERPINB6	Serpin B6 OS=Homo sapiens OX=9606 GN=SERPINB6 PE=1 SV=3	113.5	127.7	133.1	123.8	110.6	97.2	112.8	98.1	125.7
BSDC1	BSD domain-containing protein 1 OS=Homo sapiens OX=9606 GN=BSDC1 PE=1 SV=1	115.6	206	NA	NA	NA	NA	NA	NA	NA
CDK17	Cyclin-dependent kinase 17 OS=Homo sapiens OX=9606 GN=CDK17 PE=1 SV=2	112.4	105.7	NA	NA	NA	NA	NA	NA	NA
ST13	Hsc70-interacting protein OS=Homo sapiens OX=9606 GN=ST13 PE=1 SV=2	108.7	100.7	102.4	125.6	120.4	106.5	92	103.3	101.2
SAA1	Serum amyloid A-1 protein OS=Homo sapiens OX=9606 GN=SAA1 PE=1 SV=1	57.2	64.8	56.5	57.6	NA	NA	NA	NA	NA
GNB1	Guanine nucleotide-binding protein G(I)/G(S)/G(T) subunit beta-1 OS=Homo sapiens OX=9606 GN=GNB1 PE=1 SV=3	93.8	109.5	NA	NA	NA	NA	NA	NA	NA
GBP5	Guanylate-binding protein 5 OS=Homo sapiens OX=9606 GN=GBP5 PE=1 SV=1	82.4	109	NA	NA	NA	NA	NA	NA	NA
RDX	Radixin OS=Homo sapiens OX=9606 GN=RDX PE=1 SV=1	127.2	108.4	92.4	118.9	110	114.9	110.7	99.3	93.2
RPS11	40S ribosomal protein S11 OS=Homo sapiens OX=9606 GN=RPS11 PE=1 SV=3	102.7	122.2	73.6	107.3	NA	NA	NA	NA	NA
SERPINC1	Antithrombin-III OS=Homo sapiens OX=9606 GN=SERPINC1 PE=1 SV=1	125.2	90.9	160.4	122.1	84.3	90	81.2	90.6	123.6
HEATR5A	HEAT repeat-containing protein 5A OS=Homo sapiens OX=9606 GN=HEATR5A PE=1 SV=2	84	98	NA	NA	NA	NA	NA	NA	NA
EIF4A1	Eukaryotic initiation factor 4A-I OS=Homo sapiens OX=9606 GN=EIF4A1 PE=1 SV=1	95.9	121.5	92	96.5	NA	NA	NA	NA	NA
PODXL	Podocalyxin OS=Homo sapiens OX=9606 GN=PODXL PE=1 SV=2	99.4	68.2	51.7	42.8	124	128.7	93.5	71.1	148.9
TIPRL	TIP41-like protein OS=Homo sapiens OX=9606 GN=TIPRL PE=1 SV=2	98.1	103.5	115.6	83.6	NA	NA	NA	NA	NA
FGFR1	Fibroblast growth factor receptor 1 OS=Homo sapiens OX=9606 GN=FGFR1 PE=1 SV=3	112.4	105.7	NA	NA	NA	NA	NA	NA	NA
H2BC9	Histone H2B type 1-H OS=Homo sapiens OX=9606 GN=H2BC9 PE=1 SV=3	67.5	63	42.1	79.3	89.8	54	95.7	118	82.4
LRRFIP2	Leucine-rich repeat flightless-interacting protein 2 OS=Homo sapiens OX=9606 GN=LRRFIP2 PE=1 SV=1	90.2	87.5	NA	NA	NA	NA	NA	NA	NA
GIPC3	PDZ domain-containing protein GIPC3 OS=Homo sapiens OX=9606 GN=GIPC3 PE=1 SV=1	97.9	92.4	NA	NA	NA	NA	NA	NA	NA
CASP4	Caspase-4 OS=Homo sapiens OX=9606 GN=CASP4 PE=1 SV=1	100.3	107	83.4	106.4	NA	NA	NA	NA	NA
CHL1	Neural cell adhesion molecule L1-like protein OS=Homo sapiens OX=9606 GN=CHL1 PE=1 SV=4	103.8	80.6	79.8	90.3	NA	NA	NA	NA	NA
VPS37B	Vacuolar protein sorting-associated protein 37B OS=Homo sapiens OX=9606 GN=VPS37B PE=1 SV=1	101.2	103	90	103.9	NA	NA	NA	NA	NA
CFL1	Cofilin-1 OS=Homo sapiens OX=9606 GN=CFL1 PE=1 SV=3	109.8	105.5	98.7	107.2	93.7	90.9	101.9	119.6	78.8
AP3B2	AP-3 complex subunit beta-2 OS=Homo sapiens OX=9606 GN=AP3B2 PE=1 SV=2	129.8	86.3	NA	NA	NA	NA	NA	NA	NA
ACTN1	Alpha-actinin-1 OS=Homo sapiens OX=9606 GN=ACTN1 PE=1 SV=2	89.2	79.7	107.5	82.1	106.2	101.5	121.1	90.8	123.8
TRAP1	Heat shock protein 75 kDa, mitochondrial OS=Homo sapiens OX=9606 GN=TRAP1 PE=1 SV=3	94.5	145.8	123.6	142.9	92.5	84.5	97.3	118.5	77.4
IGKJ1	Immunoglobulin kappa joining 1 OS=Homo sapiens OX=9606 GN=IGKJ1 PE=4 SV=2	107.7	31	122.3	51	80.6	81.5	225.7	53	86.4
DSP	Desmoplakin OS=Homo sapiens OX=9606 GN=DSP PE=1 SV=3	83.3	107.1	70.3	109.5	NA	NA	NA	NA	NA
DPYD	Dihydropyrimidine dehydrogenase [NADP(+)] OS=Homo sapiens OX=9606 GN=DPYD PE=1 SV=2	104.8	130.3	120	117.5	118	110.9	103.4	83.1	92.4
PLA2G2A	Phospholipase A2, membrane associated OS=Homo sapiens OX=9606 GN=PLA2G2A PE=1 SV=2	84.1	80.5	47.3	55.9	133.3	122.5	84.8	99.1	134.3
RPL18A	60S ribosomal protein L18a OS=Homo sapiens OX=9606 GN=RPL18A PE=1 SV=2	88.2	119.6	473.5	68.1	NA	NA	NA	NA	NA
DUOX1	Dual oxidase 1 OS=Homo sapiens OX=9606 GN=DUOX1 PE=1 SV=1	108.3	125	NA	NA	NA	NA	NA	NA	NA
CAPG	Macrophage-capping protein OS=Homo sapiens OX=9606 GN=CAPG PE=1 SV=2	111.1	89.9	124.7	95.6	101.9	99	104.5	115.3	93.1
IL1RN	Interleukin-1 receptor antagonist protein OS=Homo sapiens OX=9606 GN=IL1RN PE=1 SV=1	122.1	187	102.3	139.4	85.2	113.2	76.2	136.3	83.1
HSPE1	10 kDa heat shock protein, mitochondrial OS=Homo sapiens OX=9606 GN=HSPE1 PE=1 SV=2	97.1	117.8	89.5	84	NA	NA	NA	NA	NA
PLIN3	Perilipin-3 OS=Homo sapiens OX=9606 GN=PLIN3 PE=1 SV=3	100	100.6	92.6	80.5	99.9	101.9	91.2	90.4	119.2
TUBB6	Tubulin beta-6 chain OS=Homo sapiens OX=9606 GN=TUBB6 PE=1 SV=1	NA	NA	84.7	98.2	NA	NA	NA	NA	NA
MMP3	Stromelysin-1 OS=Homo sapiens OX=9606 GN=MMP3 PE=1 SV=2	120.8	82.2	NA	NA	NA	NA	NA	NA	NA
RPS27	40S ribosomal protein S27 OS=Homo sapiens OX=9606 GN=RPS27 PE=1 SV=3	88.4	88.1	102.2	83.7	NA	NA	NA	NA	NA
TBCB	Tubulin-folding cofactor B OS=Homo sapiens OX=9606 GN=TBCB PE=1 SV=2	119.6	90.4	124.9	114.4	NA	NA	NA	NA	NA
VPS54	Vacuolar protein sorting-associated protein 54 OS=Homo sapiens OX=9606 GN=VPS54 PE=1 SV=2	71.2	98.3	NA	NA	NA	NA	NA	NA	NA
PPA2	Inorganic pyrophosphatase 2, mitochondrial OS=Homo sapiens OX=9606 GN=PPA2 PE=1 SV=2	102.9	100.3	NA	NA	118.8	106.8	109.4	106.6	87
TXNRD2	Thioredoxin reductase 2, mitochondrial OS=Homo sapiens OX=9606 GN=TXNRD2 PE=1 SV=3	97.3	137.1	NA	NA	NA	NA	NA	NA	NA
EIF2B1	Translation initiation factor eIF-2B subunit alpha OS=Homo sapiens OX=9606 GN=EIF2B1 PE=1 SV=1	111.3	111.2	NA	NA	NA	NA	NA	NA	NA
GALNT6	Polypeptide N-acetylgalactosaminyltransferase 6 OS=Homo sapiens OX=9606 GN=GALNT6 PE=1 SV=2	108.1	83.1	82.6	84	119.5	143.2	98.7	87.7	110.5
XPNPEP1	Xaa-Pro aminopeptidase 1 OS=Homo sapiens OX=9606 GN=XPNPEP1 PE=1 SV=3	110.9	112.3	105.5	113.3	114.5	105.9	83.2	111.2	88.8
PFDN1	Prefoldin subunit 1 OS=Homo sapiens OX=9606 GN=PFDN1 PE=1 SV=2	104.2	139	96.1	103.9	NA	NA	NA	NA	NA
PAICS	Bifunctional phosphoribosylaminoimidazole carboxylase/phosphoribosylaminoimidazole succinocarboxamide synthetase OS=Homo sapiens OX=9606 GN=PAICS PE=1 SV=3	116.1	115	112.8	98.7	113.8	109.3	94.5	89.2	90.7
FBP1	Fructose-1,6-bisphosphatase 1 OS=Homo sapiens OX=9606 GN=FBP1 PE=1 SV=5	120.9	127.4	111.3	127.6	96.2	98.5	115.9	97.7	77.4
PYM1	Partner of Y14 and mago OS=Homo sapiens OX=9606 GN=PYM1 PE=1 SV=1	95.3	91.4	110	99.8	NA	NA	NA	NA	NA
FGB	Fibrinogen beta chain OS=Homo sapiens OX=9606 GN=FGB PE=1 SV=2	74.5	85.3	148.7	74.5	94.4	73.9	63.6	125.4	108.6
ALDH3B2	Aldehyde dehydrogenase family 3 member B2 OS=Homo sapiens OX=9606 GN=ALDH3B2 PE=2 SV=3	90.4	210.9	118.4	189.5	NA	NA	NA	NA	NA
CST6	Cystatin-M OS=Homo sapiens OX=9606 GN=CST6 PE=1 SV=1	95.2	70	78.5	81.4	NA	NA	NA	NA	NA
COPS7A	COP9 signalosome complex subunit 7a OS=Homo sapiens OX=9606 GN=COPS7A PE=1 SV=1	106.4	91.9	NA	NA	NA	NA	NA	NA	NA
IGLV1-36	Immunoglobulin lambda variable 1-36 OS=Homo sapiens OX=9606 GN=IGLV1-36 PE=1 SV=5	95.8	96.1	63.6	64.5	NA	NA	NA	NA	NA
BTD	Biotinidase OS=Homo sapiens OX=9606 GN=BTD PE=1 SV=2	102.3	98.1	79.7	101.7	101.7	105.1	87.2	85.5	101.7
CD9	CD9 antigen OS=Homo sapiens OX=9606 GN=CD9 PE=1 SV=4	105.6	82.8	71.5	67.4	NA	NA	NA	NA	NA
NUDT9	ADP-ribose pyrophosphatase, mitochondrial OS=Homo sapiens OX=9606 GN=NUDT9 PE=1 SV=1	109.6	125.7	146.1	104.3	100.5	118.1	107.5	100.2	105.6
HMGCLL1	3-hydroxy-3-methylglutaryl-CoA lyase, cytoplasmic OS=Homo sapiens OX=9606 GN=HMGCLL1 PE=1 SV=3	83.8	111.2	NA	NA	NA	NA	NA	NA	NA
MSN	Moesin OS=Homo sapiens OX=9606 GN=MSN PE=1 SV=3	98.4	68.7	80.5	86.9	100.4	106.5	103.6	106.4	108
TPPP3	Tubulin polymerization-promoting protein family member 3 OS=Homo sapiens OX=9606 GN=TPPP3 PE=1 SV=1	86.7	130.5	91.8	112.9	98.7	111.7	80	116.9	106.5
EIF1AX	Eukaryotic translation initiation factor 1A, X-chromosomal OS=Homo sapiens OX=9606 GN=EIF1AX PE=1 SV=2	123.9	88.9	NA	NA	NA	NA	NA	NA	NA
SEPTIN8	Septin-8 OS=Homo sapiens OX=9606 GN=SEPTIN8 PE=1 SV=4	107.4	95.6	NA	NA	NA	NA	NA	NA	NA
UPF1	Regulator of nonsense transcripts 1 OS=Homo sapiens OX=9606 GN=UPF1 PE=1 SV=2	70.7	71.6	NA	NA	NA	NA	NA	NA	NA
RAP1B	Ras-related protein Rap-1b-like protein OS=Homo sapiens OX=9606 PE=2 SV=1	86.8	103.6	121	89.5	NA	NA	NA	NA	NA
CRISP3	Cysteine-rich secretory protein 3 OS=Homo sapiens OX=9606 GN=CRISP3 PE=1 SV=1	92.6	60.9	121.4	85.5	84	87.6	136.5	80.2	105.2
CPQ	Carboxypeptidase Q OS=Homo sapiens OX=9606 GN=CPQ PE=1 SV=1	98	97.6	67.4	89.6	NA	NA	NA	NA	NA
RCN2	Reticulocalbin-2 OS=Homo sapiens OX=9606 GN=RCN2 PE=1 SV=1	86.1	99.7	NA	NA	NA	NA	NA	NA	NA
EVPL	Envoplakin OS=Homo sapiens OX=9606 GN=EVPL PE=1 SV=3	86.9	100.4	94.9	77.9	NA	NA	NA	NA	NA
KRT26	Keratin, type I cytoskeletal 26 OS=Homo sapiens OX=9606 GN=KRT26 PE=1 SV=2	77.4	115.7	54.1	90.2	92.5	35.8	109.4	82.7	57.6
SLK	STE20-like serine/threonine-protein kinase OS=Homo sapiens OX=9606 GN=SLK PE=1 SV=1	97.1	113.9	79.8	91.8	NA	NA	NA	NA	NA
MAPK1	Mitogen-activated protein kinase 1 OS=Homo sapiens OX=9606 GN=MAPK1 PE=1 SV=3	103.1	99.8	NA	NA	NA	NA	NA	NA	NA
BCAS1	Breast carcinoma-amplified sequence 1 OS=Homo sapiens OX=9606 GN=BCAS1 PE=1 SV=2	90.9	180.9	82.9	103.5	NA	NA	NA	NA	NA
UFD1	Ubiquitin recognition factor in ER-associated degradation protein 1 OS=Homo sapiens OX=9606 GN=UFD1 PE=1 SV=3	97.3	88.9	NA	NA	NA	NA	NA	NA	NA
UGP2	UTP--glucose-1-phosphate uridylyltransferase OS=Homo sapiens OX=9606 GN=UGP2 PE=1 SV=5	105.2	107.6	98.7	107.3	106.4	124.1	98.7	100.1	108.6
UBE2D2	Ubiquitin-conjugating enzyme E2 D2 OS=Homo sapiens OX=9606 GN=UBE2D2 PE=1 SV=1	105.4	96.6	NA	NA	NA	NA	NA	NA	NA
GBE1	1,4-alpha-glucan-branching enzyme OS=Homo sapiens OX=9606 GN=GBE1 PE=1 SV=3	97.8	124.3	148.8	124	NA	NA	NA	NA	NA
CHMP4BP1	Putative charged multivesicular body protein 4B-like protein CHMP4BP1 OS=Homo sapiens OX=9606 GN=CHMP4BP1 PE=5 SV=1	116	144.4	NA	NA	NA	NA	NA	NA	NA
PPIAL4A	Peptidyl-prolyl cis-trans isomerase A-like 4A OS=Homo sapiens OX=9606 GN=PPIAL4A PE=2 SV=1	102.8	146	122.2	118.7	93.2	91.4	108.2	118.8	65.9
PGK¬†1.00	Phosphoglycerate kinase 1 OS=Homo sapiens OX=9606 GN=PGK1 PE=1 SV=3	109.8	148.1	154.9	171.3	95.3	88.3	96	118.9	79.7
ANXA7	Annexin A7 OS=Homo sapiens OX=9606 GN=ANXA7 PE=1 SV=3	107.3	115	95	105.8	111.1	106.5	109.1	96	131.6
NDRG2	Protein NDRG2 OS=Homo sapiens OX=9606 GN=NDRG2 PE=1 SV=2	93.4	141.9	117.6	133	NA	NA	NA	NA	NA
BAIAP2L1	Brain-specific angiogenesis inhibitor 1-associated protein 2-like protein 1 OS=Homo sapiens OX=9606 GN=BAIAP2L1 PE=1 SV=2	126.1	95.9	NA	NA	NA	NA	NA	NA	NA
IGHV5-10-1	Immunoglobulin heavy variable 5-10-1 OS=Homo sapiens OX=9606 GN=IGHV5-10-1 PE=3 SV=1	40.9	45.7	150.5	21	132.4	136.4	139.6	73	101.7
CERT1	Ceramide transfer protein OS=Homo sapiens OX=9606 GN=CERT1 PE=1 SV=1	53.7	54.7	64.7	86.7	NA	NA	NA	NA	NA
RELA	Transcription factor p65 OS=Homo sapiens OX=9606 GN=RELA PE=1 SV=2	116.1	100.3	NA	NA	NA	NA	NA	NA	NA
HNRNPCL1	Heterogeneous nuclear ribonucleoprotein C-like 1 OS=Homo sapiens OX=9606 GN=HNRNPCL1 PE=1 SV=1	90.5	98	84.2	86.5	91	78.8	125	103.4	82.2
PSMB2	Proteasome subunit beta type-2 OS=Homo sapiens OX=9606 GN=PSMB2 PE=1 SV=1	103.8	148.7	121.6	121.2	NA	NA	NA	NA	NA
NEK9	Serine/threonine-protein kinase Nek9 OS=Homo sapiens OX=9606 GN=NEK9 PE=1 SV=2	97.4	74.3	NA	NA	NA	NA	NA	NA	NA
S100A13	Protein S100-A13 OS=Homo sapiens OX=9606 GN=S100A13 PE=1 SV=1	138.4	113.6	120.7	87.6	NA	NA	NA	NA	NA
MUC7	Mucin-7 OS=Homo sapiens OX=9606 GN=MUC7 PE=1 SV=2	112.7	98.2	NA	NA	NA	NA	NA	NA	NA
KRT6C	Keratin, type II cytoskeletal 6C OS=Homo sapiens OX=9606 GN=KRT6C PE=1 SV=3	81.4	114.3	NA	NA	90.1	66.3	93.9	139.1	70.1
CDK11B	Cyclin-dependent kinase 11B OS=Homo sapiens OX=9606 GN=CDK11B PE=1 SV=4	97.3	93.1	NA	NA	NA	NA	NA	NA	NA
ALDH9A1	4-trimethylaminobutyraldehyde dehydrogenase OS=Homo sapiens OX=9606 GN=ALDH9A1 PE=1 SV=3	105.1	178	98.4	176.5	NA	NA	NA	NA	NA
ENO2	Gamma-enolase OS=Homo sapiens OX=9606 GN=ENO2 PE=1 SV=3	111.8	134.7	98	81.5	80.2	74.4	71.7	121.5	94.1
DMD	Dystrophin OS=Homo sapiens OX=9606 GN=DMD PE=1 SV=3	110.1	101.6	NA	NA	NA	NA	NA	NA	NA
SRRM2	Serine/arginine repetitive matrix protein 2 OS=Homo sapiens OX=9606 GN=SRRM2 PE=1 SV=2	104.3	76.2	NA	NA	NA	NA	NA	NA	NA
HMGN1	Non-histone chromosomal protein HMG-14 OS=Homo sapiens OX=9606 GN=HMGN1 PE=1 SV=3	79.6	51.5	NA	NA	NA	NA	NA	NA	NA
CAPZB	F-actin-capping protein subunit beta OS=Homo sapiens OX=9606 GN=CAPZB PE=1 SV=5	109.6	115.6	107.1	118.1	110.3	103	94.7	98.1	98.3
CAPZB	F-actin-capping protein subunit beta OS=Homo sapiens OX=9606 GN=CAPZB PE=1 SV=5	109.6	115.6	99.8	113.5	110.3	103	94.7	98.1	98.3
HNRNPH1	Heterogeneous nuclear ribonucleoprotein H OS=Homo sapiens OX=9606 GN=HNRNPH1 PE=1 SV=4	89.6	77.9	131.4	82.3	NA	NA	NA	NA	NA
CCT8	T-complex protein 1 subunit theta OS=Homo sapiens OX=9606 GN=CCT8 PE=1 SV=4	103.3	124.9	84.9	128.3	NA	NA	NA	NA	NA
DDAH1	N(G),N(G)-dimethylarginine dimethylaminohydrolase 1 OS=Homo sapiens OX=9606 GN=DDAH1 PE=1 SV=3	108.9	128.3	98.9	128.3	89.9	100.2	93.1	113.6	99.9
PRDX3	Thioredoxin-dependent peroxide reductase, mitochondrial OS=Homo sapiens OX=9606 GN=PRDX3 PE=1 SV=3	95.2	106.5	92.3	114.5	84.9	69.4	94	98.6	68.4
AP2A1	AP-2 complex subunit alpha-1 OS=Homo sapiens OX=9606 GN=AP2A1 PE=1 SV=3	92.2	99.8	51.8	156.6	NA	NA	NA	NA	NA
RPL31	60S ribosomal protein L31 OS=Homo sapiens OX=9606 GN=RPL31 PE=1 SV=1	108.3	122.9	68.8	96.9	NA	NA	NA	NA	NA
TMOD3	Tropomodulin-3 OS=Homo sapiens OX=9606 GN=TMOD3 PE=1 SV=1	90.3	104.4	98.5	107.3	116.9	112.6	92.1	104.5	91.8
CLIC1	Chloride intracellular channel protein 1 OS=Homo sapiens OX=9606 GN=CLIC1 PE=1 SV=4	112.9	122.9	109.3	113.5	93.6	73.4	97.1	143.3	59.6
CTSA	Lysosomal protective protein OS=Homo sapiens OX=9606 GN=CTSA PE=1 SV=2	105.3	69.1	58	77.3	107	126.7	114.5	91.1	106.3
STXBP5	Syntaxin-binding protein 5 OS=Homo sapiens OX=9606 GN=STXBP5 PE=1 SV=1	139.3	93.5	NA	NA	NA	NA	NA	NA	NA
GNG5B	Guanine nucleotide-binding protein G(I)/G(S)/G(O) subunit gamma-5B OS=Homo sapiens OX=9606 GN=GNG5B PE=3 SV=1	84.7	106.9	NA	NA	NA	NA	NA	NA	NA
CDK3	Cyclin-dependent kinase 3 OS=Homo sapiens OX=9606 GN=CDK3 PE=1 SV=1	112.4	105.7	NA	NA	NA	NA	NA	NA	NA
CDK6	Cyclin-dependent kinase 6 OS=Homo sapiens OX=9606 GN=CDK6 PE=1 SV=1	120.8	122.4	73.1	82.9	NA	NA	NA	NA	NA
LACTB2	Endoribonuclease LACTB2 OS=Homo sapiens OX=9606 GN=LACTB2 PE=1 SV=2	92.3	91.1	NA	NA	NA	NA	NA	NA	NA
ARHGDIB	Rho GDP-dissociation inhibitor 2 OS=Homo sapiens OX=9606 GN=ARHGDIB PE=1 SV=3	94.6	84.5	190.7	92.6	85.6	86.1	110.3	91.4	81.6
C1QB	Complement C1q subcomponent subunit B OS=Homo sapiens OX=9606 GN=C1QB PE=1 SV=3	120.7	72.7	93.9	106.3	NA	NA	NA	NA	NA
DDTL	D-dopachrome decarboxylase-like protein OS=Homo sapiens OX=9606 GN=DDTL PE=2 SV=1	102.2	155.5	191.1	134.2	NA	NA	NA	NA	NA
S100A4	Protein S100-A4 OS=Homo sapiens OX=9606 GN=S100A4 PE=1 SV=1	123.8	98.5	83.4	118.1	87.7	75.7	90.5	142.2	68.2
GAPDHS	Glyceraldehyde-3-phosphate dehydrogenase, testis-specific OS=Homo sapiens OX=9606 GN=GAPDHS PE=1 SV=2	78.5	178.2	NA	NA	NA	NA	NA	NA	NA
GIPC1	PDZ domain-containing protein GIPC1 OS=Homo sapiens OX=9606 GN=GIPC1 PE=1 SV=2	99.3	93.1	102.5	94.7	NA	NA	NA	NA	NA
QARS1	Glutamine--tRNA ligase OS=Homo sapiens OX=9606 GN=QARS1 PE=1 SV=1	105	89.6	NA	NA	NA	NA	NA	NA	NA
CTSF	Cathepsin F OS=Homo sapiens OX=9606 GN=CTSF PE=1 SV=1	136.8	70	NA	NA	NA	NA	NA	NA	NA
AHNAK	Neuroblast differentiation-associated protein AHNAK OS=Homo sapiens OX=9606 GN=AHNAK PE=1 SV=2	88.2	119.2	89.5	81.7	88.2	87.2	109.3	94	100.1
MYO5B	Unconventional myosin-Vb OS=Homo sapiens OX=9606 GN=MYO5B PE=1 SV=3	100.5	91	58.9	63.8	NA	NA	NA	NA	NA
PCBP2	Poly(rC)-binding protein 2 OS=Homo sapiens OX=9606 GN=PCBP2 PE=1 SV=1	101.7	96	94.1	71.4	119.8	104.8	89.1	112.9	85.9
AZGP1	Zinc-alpha-2-glycoprotein OS=Homo sapiens OX=9606 GN=AZGP1 PE=1 SV=2	89.8	86.9	76	119.8	85.8	124.3	93.6	78.8	144.2
DNM1	Dynamin-1 OS=Homo sapiens OX=9606 GN=DNM1 PE=1 SV=2	95.4	104.8	NA	NA	NA	NA	NA	NA	NA
RPL37	60S ribosomal protein L37 OS=Homo sapiens OX=9606 GN=RPL37 PE=1 SV=2	72.7	118.5	NA	NA	NA	NA	NA	NA	NA
IL16	Pro-interleukin-16 OS=Homo sapiens OX=9606 GN=IL16 PE=1 SV=4	79.3	69.7	NA	NA	NA	NA	NA	NA	NA
MKI67	Proliferation marker protein Ki-67 OS=Homo sapiens OX=9606 GN=MKI67 PE=1 SV=2	92.3	36.9	NA	NA	NA	NA	NA	NA	NA
CTSS	Cathepsin S OS=Homo sapiens OX=9606 GN=CTSS PE=1 SV=3	101.6	106.8	70.1	96.2	NA	NA	NA	NA	NA
TUBA1A	Tubulin alpha-1A chain OS=Homo sapiens OX=9606 GN=TUBA1A PE=1 SV=1	NA	NA	76.5	126.7	NA	NA	NA	NA	NA
GSPT1	Eukaryotic peptide chain release factor GTP-binding subunit ERF3A OS=Homo sapiens OX=9606 GN=GSPT1 PE=1 SV=1	109.3	102.4	96.9	97.3	NA	NA	NA	NA	NA
EZR	Ezrin OS=Homo sapiens OX=9606 GN=EZR PE=1 SV=4	104.4	139.2	108.6	139.4	91.1	101.9	96.1	107.2	85.8
THRAP3	Thyroid hormone receptor-associated protein 3 OS=Homo sapiens OX=9606 GN=THRAP3 PE=1 SV=2	83.3	78.6	NA	NA	NA	NA	NA	NA	NA
IGLL1	Immunoglobulin lambda-like polypeptide 1 OS=Homo sapiens OX=9606 GN=IGLL1 PE=1 SV=1	84.4	70.5	77.8	73.2	141.5	143.2	92	85.3	111.8
SELENOP	Selenoprotein P OS=Homo sapiens OX=9606 GN=SELENOP PE=1 SV=3	100.4	93.5	94.2	64	NA	NA	NA	NA	NA
LACTBL1	Putative beta-lactamase-like 1 OS=Homo sapiens OX=9606 GN=LACTBL1 PE=2 SV=2	38.1	65.6	NA	NA	NA	NA	NA	NA	NA
HSPA8	Heat shock cognate 71 kDa protein OS=Homo sapiens OX=9606 GN=HSPA8 PE=1 SV=1	103.4	145.7	132.3	149.2	91.1	92.4	102.5	102.4	86.7
SETD7	Histone-lysine N-methyltransferase SETD7 OS=Homo sapiens OX=9606 GN=SETD7 PE=1 SV=1	132	88.5	NA	NA	NA	NA	NA	NA	NA
SIAE	Sialate O-acetylesterase OS=Homo sapiens OX=9606 GN=SIAE PE=1 SV=1	89.6	111.2	43.3	102.5	NA	NA	NA	NA	NA
UPK1B	Uroplakin-1b OS=Homo sapiens OX=9606 GN=UPK1B PE=1 SV=5	83.6	114.5	NA	NA	NA	NA	NA	NA	NA
ASPH	Aspartyl/asparaginyl beta-hydroxylase OS=Homo sapiens OX=9606 GN=ASPH PE=1 SV=3	89.8	90	NA	NA	NA	NA	NA	NA	NA
CTBS	Di-N-acetylchitobiase OS=Homo sapiens OX=9606 GN=CTBS PE=1 SV=1	91.2	92.8	77.2	112.4	108.5	148.8	89.1	89	117.3
HAUS6	HAUS augmin-like complex subunit 6 OS=Homo sapiens OX=9606 GN=HAUS6 PE=1 SV=2	95.7	122.4	NA	NA	NA	NA	NA	NA	NA
PSMD11	26S proteasome non-ATPase regulatory subunit 11 OS=Homo sapiens OX=9606 GN=PSMD11 PE=1 SV=3	94.7	115	NA	NA	NA	NA	NA	NA	NA
TSC22D1	TSC22 domain family protein 1 OS=Homo sapiens OX=9606 GN=TSC22D1 PE=1 SV=3	135.1	94.6	NA	NA	NA	NA	NA	NA	NA
GSN	Gelsolin OS=Homo sapiens OX=9606 GN=GSN PE=1 SV=1	101.7	93	123.8	106.9	118.7	120.4	122.5	93.6	82.8
GSTA5	Glutathione S-transferase A5 OS=Homo sapiens OX=9606 GN=GSTA5 PE=1 SV=1	108.1	125.6	153.8	92.9	82.1	62.7	72.9	178.8	70.8
SEC22B	Vesicle-trafficking protein SEC22b OS=Homo sapiens OX=9606 GN=SEC22B PE=1 SV=5	82.8	79.3	NA	NA	NA	NA	NA	NA	NA
RNASE4	Ribonuclease 4 OS=Homo sapiens OX=9606 GN=RNASE4 PE=1 SV=3	106.4	101.5	83.5	93.7	96.4	119.7	118.9	106.5	114.1
GALE	UDP-glucose 4-epimerase OS=Homo sapiens OX=9606 GN=GALE PE=1 SV=2	107.9	100.7	117.6	93.1	110.3	110.7	97	104	83.4
SNX2	Sorting nexin-2 OS=Homo sapiens OX=9606 GN=SNX2 PE=1 SV=2	94.2	99.6	105.4	89.1	NA	NA	NA	NA	NA
C2	Complement C2 OS=Homo sapiens OX=9606 GN=C2 PE=1 SV=2	110.4	87.9	106.8	92.6	60.7	119.4	119.3	74.3	107.8
RNASE1	Ribonuclease pancreatic OS=Homo sapiens OX=9606 GN=RNASE1 PE=1 SV=4	100.2	79.6	NA	NA	NA	NA	NA	NA	NA
IGHV4-28	Immunoglobulin heavy variable 4-28 OS=Homo sapiens OX=9606 GN=IGHV4-28 PE=3 SV=1	94.5	86.2	86.9	62.8	95.2	101.9	103.4	85.1	143.9
FAM3B	Protein FAM3B OS=Homo sapiens OX=9606 GN=FAM3B PE=1 SV=2	93.9	86.1	63.7	107.3	NA	NA	NA	NA	NA
GYS1	Glycogen [starch] synthase, muscle OS=Homo sapiens OX=9606 GN=GYS1 PE=1 SV=2	86.1	128.4	NA	NA	NA	NA	NA	NA	NA
COPS3	COP9 signalosome complex subunit 3 OS=Homo sapiens OX=9606 GN=COPS3 PE=1 SV=3	94.3	103	119.8	148.2	NA	NA	NA	NA	NA
APOL1	Apolipoprotein L1 OS=Homo sapiens OX=9606 GN=APOL1 PE=1 SV=5	127.9	99.2	NA	NA	NA	NA	NA	NA	NA
IGHV4-59	Immunoglobulin heavy variable 4-59 OS=Homo sapiens OX=9606 GN=IGHV4-59 PE=1 SV=2	95.1	106.1	79.3	79.7	94.9	105.5	98.9	87.4	163.2
A2M	Alpha-2-macroglobulin OS=Homo sapiens OX=9606 GN=A2M PE=1 SV=3	120.5	61.8	151.9	81.3	74.5	65.5	64.1	109.2	102.3
BID	BH3-interacting domain death agonist OS=Homo sapiens OX=9606 GN=BID PE=1 SV=1	82.4	101.1	132.8	88.1	102.8	103.3	100.6	74.4	126.7
ANXA13	Annexin A13 OS=Homo sapiens OX=9606 GN=ANXA13 PE=1 SV=3	103.3	148.7	102.5	136.6	NA	NA	NA	NA	NA
FBXO43	F-box only protein 43 OS=Homo sapiens OX=9606 GN=FBXO43 PE=1 SV=3	95.8	167	NA	NA	NA	NA	NA	NA	NA
H2BC12	Histone H2B type 1-K OS=Homo sapiens OX=9606 GN=H2BC12 PE=1 SV=3	67.5	63	42.1	79.3	89.8	54	95.7	118	82.4
GNAS	Guanine nucleotide-binding protein G(s) subunit alpha isoforms short OS=Homo sapiens OX=9606 GN=GNAS PE=1 SV=1	101.2	99.6	89.1	94.4	102.7	107.2	95.1	102.1	109.7
HSPA4	Heat shock 70 kDa protein 4 OS=Homo sapiens OX=9606 GN=HSPA4 PE=1 SV=4	102.7	150.8	131.6	150.2	99.4	94.8	102.7	101.8	85.9
GRN	Progranulin OS=Homo sapiens OX=9606 GN=GRN PE=1 SV=2	100.4	75.6	59.1	92.7	NA	NA	NA	NA	NA
HMGA1	High mobility group protein HMG-I/HMG-Y OS=Homo sapiens OX=9606 GN=HMGA1 PE=1 SV=3	91.7	79.6	NA	NA	NA	NA	NA	NA	NA
RBMXL3	RNA-binding motif protein, X-linked-like-3 OS=Homo sapiens OX=9606 GN=RBMXL3 PE=2 SV=2	90.5	89.2	NA	NA	NA	NA	NA	NA	NA
EGF	Pro-epidermal growth factor OS=Homo sapiens OX=9606 GN=EGF PE=1 SV=2	88	109	70.3	88.5	NA	NA	NA	NA	NA
CAMP	Cathelicidin antimicrobial peptide OS=Homo sapiens OX=9606 GN=CAMP PE=1 SV=1	75	48.4	72.5	55.2	NA	NA	NA	NA	NA
CHMP4A	Charged multivesicular body protein 4a OS=Homo sapiens OX=9606 GN=CHMP4A PE=1 SV=3	112.2	113.6	NA	NA	NA	NA	NA	NA	NA
RPL28	60S ribosomal protein L28 OS=Homo sapiens OX=9606 GN=RPL28 PE=1 SV=3	89.2	106.1	75.1	115.3	NA	NA	NA	NA	NA
IRF7	Interferon regulatory factor 7 OS=Homo sapiens OX=9606 GN=IRF7 PE=1 SV=2	120.3	72.4	200.2	135.2	87.6	63.7	62.5	146.1	89.2
S100A9	Protein S100-A9 OS=Homo sapiens OX=9606 GN=S100A9 PE=1 SV=1	87.2	124.1	194.5	83.8	80.6	75.6	136.3	66.7	75.8
PPP2R1A	Serine/threonine-protein phosphatase 2A 65 kDa regulatory subunit A alpha isoform OS=Homo sapiens OX=9606 GN=PPP2R1A PE=1 SV=4	108	124.2	89.3	99.7	NA	NA	NA	NA	NA
RPL18	60S ribosomal protein L18 OS=Homo sapiens OX=9606 GN=RPL18 PE=1 SV=2	84.1	95.6	66.1	104.5	NA	NA	NA	NA	NA
KATNAL2	Katanin p60 ATPase-containing subunit A-like 2 OS=Homo sapiens OX=9606 GN=KATNAL2 PE=1 SV=3	100.8	165.1	123.8	155	NA	NA	NA	NA	NA
POTEJ	POTE ankyrin domain family member J OS=Homo sapiens OX=9606 GN=POTEJ PE=3 SV=1	106.6	107.7	107.1	119.7	91.2	85	91.1	120.8	80.5
CDC42	Cell division control protein 42 homolog OS=Homo sapiens OX=9606 GN=CDC42 PE=1 SV=2	99.4	115.9	93	80	NA	NA	NA	NA	NA
H3-4	Histone H3.1t OS=Homo sapiens OX=9606 GN=H3-4 PE=1 SV=3	54.8	79.8	39.5	63.3	NA	NA	NA	NA	NA
SYNCRIP	Heterogeneous nuclear ribonucleoprotein Q OS=Homo sapiens OX=9606 GN=SYNCRIP PE=1 SV=2	86.4	88.3	NA	NA	NA	NA	NA	NA	NA
THUMPD1	THUMP domain-containing protein 1 OS=Homo sapiens OX=9606 GN=THUMPD1 PE=1 SV=2	98.7	150.8	NA	NA	NA	NA	NA	NA	NA
GOT1	Aspartate aminotransferase, cytoplasmic OS=Homo sapiens OX=9606 GN=GOT1 PE=1 SV=3	108.7	141.6	138.1	140.9	102.9	73	99.1	111.4	85.6
IST1	IST1 homolog OS=Homo sapiens OX=9606 GN=IST1 PE=1 SV=1	96.9	106.4	85.1	77	NA	NA	NA	NA	NA
BRK1	Protein BRICK1 OS=Homo sapiens OX=9606 GN=BRK1 PE=1 SV=1	92	87	54	68.2	NA	NA	NA	NA	NA
ADSS2	Adenylosuccinate synthetase isozyme 2 OS=Homo sapiens OX=9606 GN=ADSS2 PE=1 SV=3	100.7	131.2	129.9	145.5	98.3	109.7	111.8	101.6	87.3
PAFAH1B3	Platelet-activating factor acetylhydrolase IB subunit alpha1 OS=Homo sapiens OX=9606 GN=PAFAH1B3 PE=1 SV=1	113.7	108.6	NA	NA	NA	NA	NA	NA	NA
COPZ1	Coatomer subunit zeta-1 OS=Homo sapiens OX=9606 GN=COPZ1 PE=1 SV=1	101.7	92.9	NA	NA	NA	NA	NA	NA	NA
TPT1P	TPT1-like protein OS=Homo sapiens OX=9606 PE=2 SV=2	109.3	115.1	110.8	175.1	87	93.3	103.8	93.3	67.1
COPB1	Coatomer subunit beta OS=Homo sapiens OX=9606 GN=COPB1 PE=1 SV=3	89.3	97.8	NA	NA	NA	NA	NA	NA	NA
NCK2	Cytoplasmic protein NCK2 OS=Homo sapiens OX=9606 GN=NCK2 PE=1 SV=2	110.4	92.2	140.3	78.2	NA	NA	NA	NA	NA
PEBP1	Phosphatidylethanolamine-binding protein 1 OS=Homo sapiens OX=9606 GN=PEBP1 PE=1 SV=3	114.3	107.7	123.8	106.1	83.4	78	99.3	130.1	74
IGHV5-51	Immunoglobulin heavy variable 5-51 OS=Homo sapiens OX=9606 GN=IGHV5-51 PE=3 SV=1	104.6	94.2	67.7	62.9	122.2	146.2	118.8	74	114.6
DLGAP4	Disks large-associated protein 4 OS=Homo sapiens OX=9606 GN=DLGAP4 PE=1 SV=3	NA	NA	110.9	101.7	75.3	147.3	102.6	78.8	121.8
KRT34	Keratin, type I cuticular Ha4 OS=Homo sapiens OX=9606 GN=KRT34 PE=1 SV=2	239.9	50.4	144	52	NA	NA	NA	NA	NA
PPIAL4F	Peptidyl-prolyl cis-trans isomerase A-like 4F OS=Homo sapiens OX=9606 GN=PPIAL4F PE=3 SV=1	102.2	144.8	179.5	135.8	NA	NA	NA	NA	NA
SLC38A10	Putative sodium-coupled neutral amino acid transporter 10 OS=Homo sapiens OX=9606 GN=SLC38A10 PE=1 SV=2	101.9	82.3	30	60.4	NA	NA	NA	NA	NA
MYH1	Myosin-1 OS=Homo sapiens OX=9606 GN=MYH1 PE=1 SV=3	90.1	103.9	70.7	148.6	NA	NA	NA	NA	NA
EEF1A1	Elongation factor 1-alpha 1 OS=Homo sapiens OX=9606 GN=EEF1A1 PE=1 SV=1	111.3	130.7	85.7	85.4	101.4	92.5	82.5	128.4	69.8
YBX2	Y-box-binding protein 2 OS=Homo sapiens OX=9606 GN=YBX2 PE=1 SV=2	115.6	110.6	NA	NA	NA	NA	NA	NA	NA
GFPT2	Glutamine--fructose-6-phosphate aminotransferase [isomerizing] 2 OS=Homo sapiens OX=9606 GN=GFPT2 PE=1 SV=3	98.9	135.1	89.9	120.7	NA	NA	NA	NA	NA
CCDC9	Coiled-coil domain-containing protein 9 OS=Homo sapiens OX=9606 GN=CCDC9 PE=1 SV=1	105.7	91.6	NA	NA	NA	NA	NA	NA	NA
AAGAB	Alpha- and gamma-adaptin-binding protein p34 OS=Homo sapiens OX=9606 GN=AAGAB PE=1 SV=1	89.1	103	NA	NA	NA	NA	NA	NA	NA
PTPA	Serine/threonine-protein phosphatase 2A activator OS=Homo sapiens OX=9606 GN=PTPA PE=1 SV=3	111.1	100.1	127.8	77.5	106.1	114.6	111.7	91.4	99.6
PXN	Paxillin OS=Homo sapiens OX=9606 GN=PXN PE=1 SV=3	104.8	100.6	NA	NA	NA	NA	NA	NA	NA
CROCC	Rootletin OS=Homo sapiens OX=9606 GN=CROCC PE=1 SV=2	97.6	132.5	101.3	142.1	98	110.4	108.5	106.8	80
CROCC	Rootletin OS=Homo sapiens OX=9606 GN=CROCC PE=1 SV=2	97.6	132.5	101.3	142.1	98	110.4	108.5	106.8	80
MYO1E	Unconventional myosin-Ie OS=Homo sapiens OX=9606 GN=MYO1E PE=1 SV=2	67.2	64.3	NA	NA	NA	NA	NA	NA	NA
HLCS	Biotin--protein ligase OS=Homo sapiens OX=9606 GN=HLCS PE=1 SV=1	73.3	80.5	NA	NA	NA	NA	NA	NA	NA
TSTD1	Thiosulfate:glutathione sulfurtransferase OS=Homo sapiens OX=9606 GN=TSTD1 PE=1 SV=3	112.9	81.5	92.1	84	NA	NA	NA	NA	NA
HSP90AB2P	Putative heat shock protein HSP 90-beta 2 OS=Homo sapiens OX=9606 GN=HSP90AB2P PE=1 SV=2	109.4	87.3	88.7	99.1	124.3	146.3	88	103.1	79.7
KRT84	Keratin, type II cuticular Hb4 OS=Homo sapiens OX=9606 GN=KRT84 PE=2 SV=2	NA	NA	NA	NA	127.3	79.7	88.9	96.3	73.5
ITPR2	Inositol 1,4,5-trisphosphate receptor type 2 OS=Homo sapiens OX=9606 GN=ITPR2 PE=1 SV=2	83.7	115	NA	NA	NA	NA	NA	NA	NA
PTRHD1	Putative peptidyl-tRNA hydrolase PTRHD1 OS=Homo sapiens OX=9606 GN=PTRHD1 PE=1 SV=1	113.4	115.2	150.4	111.2	95.4	95.1	105.2	111.2	77.3
ACAT2	Acetyl-CoA acetyltransferase, cytosolic OS=Homo sapiens OX=9606 GN=ACAT2 PE=1 SV=2	106.9	108.1	85.5	91.3	NA	NA	NA	NA	NA
TELO2	Telomere length regulation protein TEL2 homolog OS=Homo sapiens OX=9606 GN=TELO2 PE=1 SV=2	93.9	167.4	NA	NA	NA	NA	NA	NA	NA
RPL10L	60S ribosomal protein L10-like OS=Homo sapiens OX=9606 GN=RPL10L PE=1 SV=3	82	97.5	64.9	111.9	NA	NA	NA	NA	NA
CCDC6	Coiled-coil domain-containing protein 6 OS=Homo sapiens OX=9606 GN=CCDC6 PE=1 SV=2	109.1	102.3	108.4	108.5	NA	NA	NA	NA	NA
DYNLRB2	Dynein light chain roadblock-type 2 OS=Homo sapiens OX=9606 GN=DYNLRB2 PE=1 SV=1	NA	NA	106.5	103.3	NA	NA	NA	NA	NA
FKBP2	Peptidyl-prolyl cis-trans isomerase FKBP2 OS=Homo sapiens OX=9606 GN=FKBP2 PE=1 SV=2	97.9	99.6	122.7	116.1	NA	NA	NA	NA	NA
KMT2A	Histone-lysine N-methyltransferase 2A OS=Homo sapiens OX=9606 GN=KMT2A PE=1 SV=5	201.9	76.8	NA	NA	NA	NA	NA	NA	NA
RAB12	Ras-related protein Rab-12 OS=Homo sapiens OX=9606 GN=RAB12 PE=1 SV=3	96.9	129.7	NA	NA	NA	NA	NA	NA	NA
RIPK1	Receptor-interacting serine/threonine-protein kinase 1 OS=Homo sapiens OX=9606 GN=RIPK1 PE=1 SV=3	100.7	88	92.1	108.6	131.8	136.6	77.3	85.7	88.4
LRRFIP1	Leucine-rich repeat flightless-interacting protein 1 OS=Homo sapiens OX=9606 GN=LRRFIP1 PE=1 SV=2	94.6	106.4	86.3	115.7	NA	NA	NA	NA	NA
PPIC	Peptidyl-prolyl cis-trans isomerase C OS=Homo sapiens OX=9606 GN=PPIC PE=1 SV=1	112.5	89	167	149.8	102.6	89.1	101.8	118.1	64.6
IGLV3-9	Immunoglobulin lambda variable 3-9 OS=Homo sapiens OX=9606 GN=IGLV3-9 PE=3 SV=1	129.2	86.5	119	53.2	95.7	128.3	109.3	91.5	118.7
CD59	CD59 glycoprotein OS=Homo sapiens OX=9606 GN=CD59 PE=1 SV=1	93.7	77.9	51.3	41.9	NA	NA	NA	NA	NA
GOLM1	Golgi membrane protein 1 OS=Homo sapiens OX=9606 GN=GOLM1 PE=1 SV=1	88.1	68.2	66.7	71.7	101.8	126.8	89.5	64	142.9
ME1	NADP-dependent malic enzyme OS=Homo sapiens OX=9606 GN=ME1 PE=1 SV=1	99.7	158.4	113.1	108.9	NA	NA	NA	NA	NA
PSMA3	Proteasome subunit alpha type-3 OS=Homo sapiens OX=9606 GN=PSMA3 PE=1 SV=2	98.8	165.1	131.6	137.1	93.9	92.8	103	96.7	99.4
FAM151A	Protein FAM151A OS=Homo sapiens OX=9606 GN=FAM151A PE=2 SV=2	91.9	114.4	NA	NA	NA	NA	NA	NA	NA
PSMA8	Proteasome subunit alpha-type 8 OS=Homo sapiens OX=9606 GN=PSMA8 PE=2 SV=3	98.2	159	104.9	129	80.5	103.3	98	97.9	103.7
ACTB	Actin, cytoplasmic 1 OS=Homo sapiens OX=9606 GN=ACTB PE=1 SV=1	103.3	123.2	120	128.1	NA	NA	NA	NA	NA
HNRNPU	Heterogeneous nuclear ribonucleoprotein U OS=Homo sapiens OX=9606 GN=HNRNPU PE=1 SV=6	81.3	78.6	NA	NA	NA	NA	NA	NA	NA
LDHB	L-lactate dehydrogenase B chain OS=Homo sapiens OX=9606 GN=LDHB PE=1 SV=2	112.8	201.2	130.3	166.2	97.2	104.2	91.8	95.9	101.7
TPT1P8	Putative translationally-controlled tumor protein-like protein TPT1P8 OS=Homo sapiens OX=9606 GN=TPT1P8 PE=5 SV=2	116.4	116.9	NA	NA	NA	NA	NA	NA	NA
CAST	Calpastatin OS=Homo sapiens OX=9606 GN=CAST PE=1 SV=4	85.7	118.2	97.6	116.7	89.1	101.3	125.8	71.4	84.1
EFEMP1	EGF-containing fibulin-like extracellular matrix protein 1 OS=Homo sapiens OX=9606 GN=EFEMP1 PE=1 SV=2	85.4	108.8	74.5	112.5	NA	NA	NA	NA	NA
PKP1	Plakophilin-1 OS=Homo sapiens OX=9606 GN=PKP1 PE=1 SV=2	98.4	98	68.7	79.8	NA	NA	NA	NA	NA
C8B	Complement component C8 beta chain OS=Homo sapiens OX=9606 GN=C8B PE=1 SV=3	121	68	128.4	76.9	NA	NA	NA	NA	NA
NAT1	Arylamine N-acetyltransferase 1 OS=Homo sapiens OX=9606 GN=NAT1 PE=1 SV=2	134.3	97.7	NA	NA	NA	NA	NA	NA	NA
SRSF8	Serine/arginine-rich splicing factor 8 OS=Homo sapiens OX=9606 GN=SRSF8 PE=1 SV=1	84.6	105.2	NA	NA	NA	NA	NA	NA	NA
RAB4A	Ras-related protein Rab-4A OS=Homo sapiens OX=9606 GN=RAB4A PE=1 SV=3	109.2	83.8	NA	NA	NA	NA	NA	NA	NA
GLRX	Glutaredoxin-1 OS=Homo sapiens OX=9606 GN=GLRX PE=1 SV=2	96.2	96.8	121	92.5	114.7	117.6	108.9	69.2	60.6
PRMT1	Protein arginine N-methyltransferase 1 OS=Homo sapiens OX=9606 GN=PRMT1 PE=1 SV=3	95.8	99.2	NA	NA	NA	NA	NA	NA	NA
UBXN1	UBX domain-containing protein 1 OS=Homo sapiens OX=9606 GN=UBXN1 PE=1 SV=2	96.4	104.6	NA	NA	NA	NA	NA	NA	NA
SUB1	Activated RNA polymerase II transcriptional coactivator p15 OS=Homo sapiens OX=9606 GN=SUB1 PE=1 SV=3	81.2	122.4	66.3	104.4	NA	NA	NA	NA	NA
CASP10	Caspase-10 OS=Homo sapiens OX=9606 GN=CASP10 PE=1 SV=3	90.9	92.2	NA	NA	NA	NA	NA	NA	NA
DDX1	ATP-dependent RNA helicase DDX1 OS=Homo sapiens OX=9606 GN=DDX1 PE=1 SV=2	83.2	121.8	NA	NA	NA	NA	NA	NA	NA
NUDT2	Bis(5'-nucleosyl)-tetraphosphatase [asymmetrical] OS=Homo sapiens OX=9606 GN=NUDT2 PE=1 SV=3	106.8	101.4	NA	NA	NA	NA	NA	NA	NA
HPRT1	Hypoxanthine-guanine phosphoribosyltransferase OS=Homo sapiens OX=9606 GN=HPRT1 PE=1 SV=2	113	106.8	127.8	113	96.3	91.7	102.5	92.7	84.6
GPX3	Glutathione peroxidase 3 OS=Homo sapiens OX=9606 GN=GPX3 PE=1 SV=2	112.4	76.6	76.6	60.9	121.3	151	82.3	97.2	144.7
NUDCD2	NudC domain-containing protein 2 OS=Homo sapiens OX=9606 GN=NUDCD2 PE=1 SV=1	117.3	130.9	114.2	83.8	NA	NA	NA	NA	NA
SNX12	Sorting nexin-12 OS=Homo sapiens OX=9606 GN=SNX12 PE=1 SV=4	102.3	92.3	72.7	82.1	NA	NA	NA	NA	NA
VWA5B1	von Willebrand factor A domain-containing protein 5B1 OS=Homo sapiens OX=9606 GN=VWA5B1 PE=1 SV=2	64.5	121.7	NA	NA	NA	NA	NA	NA	NA
SPTAN1	Spectrin alpha chain, non-erythrocytic 1 OS=Homo sapiens OX=9606 GN=SPTAN1 PE=1 SV=3	89.7	89.3	121.1	83.8	95.4	110.8	83.1	91.7	91.9
AP1M1	AP-1 complex subunit mu-1 OS=Homo sapiens OX=9606 GN=AP1M1 PE=1 SV=3	93.6	104.4	88.4	87.6	NA	NA	NA	NA	NA
GLRX3	Glutaredoxin-3 OS=Homo sapiens OX=9606 GN=GLRX3 PE=1 SV=2	107.7	103	85.5	89.1	109.3	107.7	99.1	98.6	75.5
UBB	Polyubiquitin-B OS=Homo sapiens OX=9606 GN=UBB PE=1 SV=1	85.3	146.4	122.7	138.5	100.8	108.9	102.5	89.7	100.3
DMKN	Dermokine OS=Homo sapiens OX=9606 GN=DMKN PE=1 SV=3	97.7	88.9	129.8	123.2	NA	NA	NA	NA	NA
IGHD	Immunoglobulin heavy constant delta OS=Homo sapiens OX=9606 GN=IGHD PE=1 SV=3	117.3	75.6	50.7	84.5	NA	NA	NA	NA	NA
RAB7A	Ras-related protein Rab-7a OS=Homo sapiens OX=9606 GN=RAB7A PE=1 SV=1	102.2	120.8	120.5	108.4	NA	NA	NA	NA	NA
RPS7	40S ribosomal protein S7 OS=Homo sapiens OX=9606 GN=RPS7 PE=1 SV=1	NA	NA	78	197.8	NA	NA	NA	NA	NA
GSTK1	Glutathione S-transferase kappa 1 OS=Homo sapiens OX=9606 GN=GSTK1 PE=1 SV=3	86	89.5	NA	NA	NA	NA	NA	NA	NA
H3-5	Histone H3.3C OS=Homo sapiens OX=9606 GN=H3-5 PE=1 SV=3	64.9	56.4	39.5	63.3	NA	NA	NA	NA	NA
NAXE	NAD(P)H-hydrate epimerase OS=Homo sapiens OX=9606 GN=NAXE PE=1 SV=2	100.1	140.7	135.3	101	108.6	90.7	105.2	114.5	73.1
LCE1B	Late cornified envelope protein 1B OS=Homo sapiens OX=9606 GN=LCE1B PE=1 SV=1	67.9	94.3	NA	NA	NA	NA	NA	NA	NA
MAK	Serine/threonine-protein kinase MAK OS=Homo sapiens OX=9606 GN=MAK PE=1 SV=2	112.4	105.7	NA	NA	NA	NA	NA	NA	NA
PREPL	Prolyl endopeptidase-like OS=Homo sapiens OX=9606 GN=PREPL PE=1 SV=1	93.7	83.8	NA	NA	NA	NA	NA	NA	NA
DCTPP1	dCTP pyrophosphatase 1 OS=Homo sapiens OX=9606 GN=DCTPP1 PE=1 SV=1	109.4	118.2	NA	NA	NA	NA	NA	NA	NA
HLA-H	Putative HLA class I histocompatibility antigen, alpha chain H OS=Homo sapiens OX=9606 GN=HLA-H PE=5 SV=3	87.7	80.8	NA	NA	NA	NA	NA	NA	NA
MYDGF	Myeloid-derived growth factor OS=Homo sapiens OX=9606 GN=MYDGF PE=1 SV=1	96	127.8	116.1	102.1	95.1	91.7	96.7	97.6	102.4
IGHV4-30-4	Immunoglobulin heavy variable 4-30-4 OS=Homo sapiens OX=9606 GN=IGHV4-30-4 PE=3 SV=1	95.1	106.1	79.3	79.7	94.9	105.5	98.9	87.4	163.2
SETSIP	Protein SETSIP OS=Homo sapiens OX=9606 GN=SETSIP PE=1 SV=1	87.3	119.8	36	130.4	NA	NA	NA	NA	NA
METTL18	Histidine protein methyltransferase 1 homolog OS=Homo sapiens OX=9606 GN=METTL18 PE=1 SV=1	102.5	80.3	NA	NA	NA	NA	NA	NA	NA
UBA5	Ubiquitin-like modifier-activating enzyme 5 OS=Homo sapiens OX=9606 GN=UBA5 PE=1 SV=1	74	110.8	109.9	93.8	NA	NA	NA	NA	NA
TP63	Tumor protein 63 OS=Homo sapiens OX=9606 GN=TP63 PE=1 SV=1	128.3	61.1	NA	NA	114.9	130.7	109.1	92.5	114.6
SEPTIN6	Septin-6 OS=Homo sapiens OX=9606 GN=SEPTIN6 PE=1 SV=4	103.3	80.1	NA	NA	NA	NA	NA	NA	NA
APLP1	Amyloid beta precursor like protein 1 OS=Homo sapiens OX=9606 GN=APLP1 PE=1 SV=3	83.3	91.3	NA	NA	NA	NA	NA	NA	NA
HDHD2	Haloacid dehalogenase-like hydrolase domain-containing protein 2 OS=Homo sapiens OX=9606 GN=HDHD2 PE=1 SV=1	99.3	139.7	158.5	104.7	NA	NA	NA	NA	NA
PGAM2	Phosphoglycerate mutase 2 OS=Homo sapiens OX=9606 GN=PGAM2 PE=1 SV=3	103.2	148.9	161.5	126.7	82.2	80.4	98.9	121.6	69.5
TPM4	Tropomyosin alpha-4 chain OS=Homo sapiens OX=9606 GN=TPM4 PE=1 SV=3	100.2	129.3	124.8	148	96.2	94.4	122.7	97.3	86.7
CETP	Cholesteryl ester transfer protein OS=Homo sapiens OX=9606 GN=CETP PE=1 SV=2	50.7	69.8	NA	NA	NA	NA	NA	NA	NA
GPCPD1	Glycerophosphocholine phosphodiesterase GPCPD1 OS=Homo sapiens OX=9606 GN=GPCPD1 PE=1 SV=2	84.5	89.2	NA	NA	NA	NA	NA	NA	NA
GABARAP	Gamma-aminobutyric acid receptor-associated protein OS=Homo sapiens OX=9606 GN=GABARAP PE=1 SV=1	106	82.6	106.2	90.1	NA	NA	NA	NA	NA
HSP90AB4P	Putative heat shock protein HSP 90-beta 4 OS=Homo sapiens OX=9606 GN=HSP90AB4P PE=5 SV=1	NA	NA	108.5	144.9	85.6	116	100.3	108	91.3
RAP1GDS1	Rap1 GTPase-GDP dissociation stimulator 1 OS=Homo sapiens OX=9606 GN=RAP1GDS1 PE=1 SV=3	119.1	94.1	NA	NA	NA	NA	NA	NA	NA
MAP3K3	Mitogen-activated protein kinase kinase kinase 3 OS=Homo sapiens OX=9606 GN=MAP3K3 PE=1 SV=2	111.3	116.9	86.2	93.3	NA	NA	NA	NA	NA
DYNC1I2	Cytoplasmic dynein 1 intermediate chain 2 OS=Homo sapiens OX=9606 GN=DYNC1I2 PE=1 SV=3	104	104.4	NA	NA	NA	NA	NA	NA	NA
GLG1	Golgi apparatus protein 1 OS=Homo sapiens OX=9606 GN=GLG1 PE=1 SV=2	91.5	82.7	69	74.7	NA	NA	NA	NA	NA
ATOX1	Copper transport protein ATOX1 OS=Homo sapiens OX=9606 GN=ATOX1 PE=1 SV=1	97.1	85.4	123.4	83.4	146	120.5	88.3	82.5	94.4
IGKV1-12	Immunoglobulin kappa variable 1-12 OS=Homo sapiens OX=9606 GN=IGKV1-12 PE=3 SV=1	88.7	119.1	90.5	80.9	112.8	115.4	105	95.3	124.4
RPS3	40S ribosomal protein S3 OS=Homo sapiens OX=9606 GN=RPS3 PE=1 SV=2	94.7	135.1	73.6	100.2	NA	NA	NA	NA	NA
SCGB2A1	Mammaglobin-B OS=Homo sapiens OX=9606 GN=SCGB2A1 PE=1 SV=1	37.8	45.3	101.7	46.5	199	239.9	59.7	104.9	121.2
CPNE5	Copine-5 OS=Homo sapiens OX=9606 GN=CPNE5 PE=1 SV=2	73.8	107.8	NA	NA	NA	NA	NA	NA	NA
MESD	LRP chaperone MESD OS=Homo sapiens OX=9606 GN=MESD PE=1 SV=2	111.4	110.3	NA	NA	NA	NA	NA	NA	NA
TTLL12	Tubulin--tyrosine ligase-like protein 12 OS=Homo sapiens OX=9606 GN=TTLL12 PE=1 SV=2	107.5	102.5	NA	NA	NA	NA	NA	NA	NA
MEMO1	Protein MEMO1 OS=Homo sapiens OX=9606 GN=MEMO1 PE=1 SV=1	89.5	119.8	NA	NA	NA	NA	NA	NA	NA
AP1S1	AP-1 complex subunit sigma-1A OS=Homo sapiens OX=9606 GN=AP1S1 PE=1 SV=1	98.2	107.9	NA	NA	NA	NA	NA	NA	NA
AAMP	Angio-associated migratory cell protein OS=Homo sapiens OX=9606 GN=AAMP PE=1 SV=2	106.1	103.9	NA	NA	NA	NA	NA	NA	NA
CHMP2A	Charged multivesicular body protein 2a OS=Homo sapiens OX=9606 GN=CHMP2A PE=1 SV=1	99.5	104.6	NA	NA	NA	NA	NA	NA	NA
IGLV2-14	Immunoglobulin lambda variable 2-14 OS=Homo sapiens OX=9606 GN=IGLV2-14 PE=1 SV=2	157.7	51.3	61.2	109.2	126	126.8	61	91.5	127
FSTL1	Follistatin-related protein 1 OS=Homo sapiens OX=9606 GN=FSTL1 PE=1 SV=1	97	79.9	62	64	NA	NA	NA	NA	NA
RPIA	Ribose-5-phosphate isomerase OS=Homo sapiens OX=9606 GN=RPIA PE=1 SV=3	76.3	104.1	NA	NA	NA	NA	NA	NA	NA
CPPED1	Serine/threonine-protein phosphatase CPPED1 OS=Homo sapiens OX=9606 GN=CPPED1 PE=1 SV=3	112.8	159.5	119.5	130.9	118.3	105.7	84.5	134.7	92
EPHX2	Bifunctional epoxide hydrolase 2 OS=Homo sapiens OX=9606 GN=EPHX2 PE=1 SV=2	95.3	133.5	84.4	96	NA	NA	NA	NA	NA
EPHA4	Ephrin type-A receptor 4 OS=Homo sapiens OX=9606 GN=EPHA4 PE=1 SV=1	97.7	167.9	NA	NA	NA	NA	NA	NA	NA
FUS	RNA-binding protein FUS OS=Homo sapiens OX=9606 GN=FUS PE=1 SV=1	84.4	112.5	75	94.5	NA	NA	NA	NA	NA
HBG2	Hemoglobin subunit gamma-2 OS=Homo sapiens OX=9606 GN=HBG2 PE=1 SV=2	24.3	38.6	NA	NA	NA	NA	NA	NA	NA
AZU1	Azurocidin OS=Homo sapiens OX=9606 GN=AZU1 PE=1 SV=3	92.9	95.2	79.7	63.3	103.2	96.8	101.4	69.9	112.3
CLN5	Ceroid-lipofuscinosis neuronal protein 5 OS=Homo sapiens OX=9606 GN=CLN5 PE=1 SV=2	105.6	72.7	NA	NA	NA	NA	NA	NA	NA
ANXA2	Annexin A2 OS=Homo sapiens OX=9606 GN=ANXA2 PE=1 SV=2	94.6	118.1	72.3	180.3	80.4	84.4	103.1	116.2	73.1
ENAM	Enamelin OS=Homo sapiens OX=9606 GN=ENAM PE=1 SV=3	93.5	107.2	120.5	117.6	NA	NA	NA	NA	NA
H2BC13	Histone H2B type 1-L OS=Homo sapiens OX=9606 GN=H2BC13 PE=1 SV=3	66.5	60.4	42.1	79.3	97.1	73.7	96	120.7	91
TGS1	Trimethylguanosine synthase OS=Homo sapiens OX=9606 GN=TGS1 PE=1 SV=3	91	99.1	NA	NA	NA	NA	NA	NA	NA
NPEPPSL1	Puromycin-sensitive aminopeptidase-like protein OS=Homo sapiens OX=9606 GN=NPEPPSL1 PE=2 SV=3	109.4	145.3	105.9	138.9	107.9	112.7	105.2	114	85.1
TFAP2D	Transcription factor AP-2-delta OS=Homo sapiens OX=9606 GN=TFAP2D PE=1 SV=1	94.2	96.5	NA	NA	NA	NA	NA	NA	NA
PSMF1	Proteasome inhibitor PI31 subunit OS=Homo sapiens OX=9606 GN=PSMF1 PE=1 SV=2	110.3	113	NA	NA	NA	NA	NA	NA	NA
LARP1	La-related protein 1 OS=Homo sapiens OX=9606 GN=LARP1 PE=1 SV=2	107.9	99.6	NA	NA	NA	NA	NA	NA	NA
LDHAL6B	L-lactate dehydrogenase A-like 6B OS=Homo sapiens OX=9606 GN=LDHAL6B PE=1 SV=3	118.5	186.2	NA	NA	NA	NA	NA	NA	NA
AQP5	Aquaporin-5 OS=Homo sapiens OX=9606 GN=AQP5 PE=1 SV=1	76.7	119.7	80.2	86.9	74.2	113.1	110.3	62.4	98.9
RAB33B	Ras-related protein Rab-33B OS=Homo sapiens OX=9606 GN=RAB33B PE=1 SV=1	91.2	148.8	NA	NA	NA	NA	NA	NA	NA
RAB1C	Putative Ras-related protein Rab-1C OS=Homo sapiens OX=9606 GN=RAB1C PE=5 SV=2	94.8	133	NA	NA	89.1	100.6	95.5	110.9	89.6
RAB4B	Ras-related protein Rab-4B OS=Homo sapiens OX=9606 GN=RAB4B PE=1 SV=1	109.2	83.8	NA	NA	NA	NA	NA	NA	NA
TTLL6	Tubulin polyglutamylase TTLL6 OS=Homo sapiens OX=9606 GN=TTLL6 PE=1 SV=2	140	69.7	NA	NA	NA	NA	NA	NA	NA
RETN	Resistin OS=Homo sapiens OX=9606 GN=RETN PE=1 SV=1	102	79.6	NA	NA	NA	NA	NA	NA	NA
PCBP1	Poly(rC)-binding protein 1 OS=Homo sapiens OX=9606 GN=PCBP1 PE=1 SV=2	108.9	104	97.5	92.7	NA	NA	NA	NA	NA
ABCE1	ATP-binding cassette sub-family E member 1 OS=Homo sapiens OX=9606 GN=ABCE1 PE=1 SV=1	98.1	94.4	NA	NA	NA	NA	NA	NA	NA
GORASP2	Golgi reassembly-stacking protein 2 OS=Homo sapiens OX=9606 GN=GORASP2 PE=1 SV=3	100.7	92.4	NA	NA	NA	NA	NA	NA	NA
LMNA	Prelamin-A/C OS=Homo sapiens OX=9606 GN=LMNA PE=1 SV=1	64.3	60.8	76	81.6	90.3	88.7	105.9	95	76.3
IGHV3-64D	Immunoglobulin heavy variable 3-64D OS=Homo sapiens OX=9606 GN=IGHV3-64D PE=3 SV=1	77.7	74.5	82.6	60.5	NA	NA	NA	NA	NA
YBX1	Y-box-binding protein 1 OS=Homo sapiens OX=9606 GN=YBX1 PE=1 SV=3	105.8	87.1	NA	NA	NA	NA	NA	NA	NA
SMAP	Small acidic protein OS=Homo sapiens OX=9606 GN=SMAP PE=1 SV=1	82.9	173.8	NA	NA	NA	NA	NA	NA	NA
PSMA6	Proteasome subunit alpha type-6 OS=Homo sapiens OX=9606 GN=PSMA6 PE=1 SV=1	102	161.1	116.3	140.5	85.4	84	114.2	96.2	80
PKIB	cAMP-dependent protein kinase inhibitor beta OS=Homo sapiens OX=9606 GN=PKIB PE=1 SV=1	125.9	102.9	122.1	123.7	NA	NA	NA	NA	NA
UAP1	UDP-N-acetylhexosamine pyrophosphorylase OS=Homo sapiens OX=9606 GN=UAP1 PE=1 SV=3	110.2	109.8	120.7	109.3	NA	NA	NA	NA	NA
CCNDBP1	Cyclin-D1-binding protein 1 OS=Homo sapiens OX=9606 GN=CCNDBP1 PE=1 SV=2	120.3	109.9	NA	NA	NA	NA	NA	NA	NA
KHSRP	Far upstream element-binding protein 2 OS=Homo sapiens OX=9606 GN=KHSRP PE=1 SV=4	82	87.4	NA	NA	NA	NA	NA	NA	NA
RPS10P5	Putative 40S ribosomal protein S10-like OS=Homo sapiens OX=9606 GN=RPS10P5 PE=5 SV=1	95.3	116.9	71.4	85.8	NA	NA	NA	NA	NA
CD63	CD63 antigen OS=Homo sapiens OX=9606 GN=CD63 PE=1 SV=2	88.2	75.9	81.8	84.1	NA	NA	NA	NA	NA
RAB27B	Ras-related protein Rab-27B OS=Homo sapiens OX=9606 GN=RAB27B PE=1 SV=4	110.5	111.8	129.4	102.7	NA	NA	NA	NA	NA
SNX1	Sorting nexin-1 OS=Homo sapiens OX=9606 GN=SNX1 PE=1 SV=3	100.1	111.1	NA	NA	NA	NA	NA	NA	NA
TMPO	Lamina-associated polypeptide 2, isoforms beta/gamma OS=Homo sapiens OX=9606 GN=TMPO PE=1 SV=2	86.9	96.5	NA	NA	NA	NA	NA	NA	NA
SPTBN4	Spectrin beta chain, non-erythrocytic 4 OS=Homo sapiens OX=9606 GN=SPTBN4 PE=1 SV=2	93.7	103.2	118	95.7	95.9	94.3	83.6	117.4	101.6
GAPDH	Glyceraldehyde-3-phosphate dehydrogenase OS=Homo sapiens OX=9606 GN=GAPDH PE=1 SV=3	87.2	183.3	132.5	116.3	95	74.6	94.9	124.9	78.1
BASP1	Brain acid soluble protein 1 OS=Homo sapiens OX=9606 GN=BASP1 PE=1 SV=2	82.1	63	NA	NA	NA	NA	NA	NA	NA
TARS1	Threonine--tRNA ligase 1, cytoplasmic OS=Homo sapiens OX=9606 GN=TARS1 PE=1 SV=3	100	136.1	103.3	148.9	NA	NA	NA	NA	NA
ARHGAP25	Rho GTPase-activating protein 25 OS=Homo sapiens OX=9606 GN=ARHGAP25 PE=1 SV=2	96.5	68.5	NA	NA	NA	NA	NA	NA	NA
ATG4B	Cysteine protease ATG4B OS=Homo sapiens OX=9606 GN=ATG4B PE=1 SV=2	100.6	91.2	NA	NA	NA	NA	NA	NA	NA
TRPV5	Transient receptor potential cation channel subfamily V member 5 OS=Homo sapiens OX=9606 GN=TRPV5 PE=1 SV=2	72.9	109	NA	NA	NA	NA	NA	NA	NA
RRAGB	Ras-related GTP-binding protein B OS=Homo sapiens OX=9606 GN=RRAGB PE=1 SV=1	136.1	84.2	NA	NA	99.4	46.2	55.7	141.5	79.9
GNAT1	Guanine nucleotide-binding protein G(t) subunit alpha-1 OS=Homo sapiens OX=9606 GN=GNAT1 PE=1 SV=5	94.4	89.5	89.1	94.4	102.7	107.2	95.1	102.1	109.7
CBR3	Carbonyl reductase [NADPH] 3 OS=Homo sapiens OX=9606 GN=CBR3 PE=1 SV=3	45.5	102.6	NA	NA	109.8	109.8	98.3	98.6	104.3
UBE2I	SUMO-conjugating enzyme UBC9 OS=Homo sapiens OX=9606 GN=UBE2I PE=1 SV=1	90.8	115.5	NA	NA	NA	NA	NA	NA	NA
FUT5	4-galactosyl-N-acetylglucosaminide 3-alpha-L-fucosyltransferase FUT5 OS=Homo sapiens OX=9606 GN=FUT5 PE=1 SV=1	75.3	103.8	NA	NA	NA	NA	NA	NA	NA
CHMP3	Charged multivesicular body protein 3 OS=Homo sapiens OX=9606 GN=CHMP3 PE=1 SV=3	93.4	96.2	NA	NA	NA	NA	NA	NA	NA
YWHAG	14-3-3 protein gamma OS=Homo sapiens OX=9606 GN=YWHAG PE=1 SV=2	109.3	141.4	118.7	143.3	NA	NA	NA	NA	NA
RAB25	Ras-related protein Rab-25 OS=Homo sapiens OX=9606 GN=RAB25 PE=1 SV=2	86.5	112.5	NA	NA	NA	NA	NA	NA	NA
EIF5B	Eukaryotic translation initiation factor 5B OS=Homo sapiens OX=9606 GN=EIF5B PE=1 SV=4	92.2	91.2	NA	NA	NA	NA	NA	NA	NA
RAD23A	UV excision repair protein RAD23 homolog A OS=Homo sapiens OX=9606 GN=RAD23A PE=1 SV=1	117.7	107.8	93.9	102.2	104.2	102.5	91.8	110.2	77.2
ARMT1	Damage-control phosphatase ARMT1 OS=Homo sapiens OX=9606 GN=ARMT1 PE=1 SV=1	91.5	105	NA	NA	NA	NA	NA	NA	NA
HMGN4	High mobility group nucleosome-binding domain-containing protein 4 OS=Homo sapiens OX=9606 GN=HMGN4 PE=1 SV=3	82.7	55.5	NA	NA	NA	NA	NA	NA	NA
ILF2	Interleukin enhancer-binding factor 2 OS=Homo sapiens OX=9606 GN=ILF2 PE=1 SV=2	95.1	88.6	NA	NA	NA	NA	NA	NA	NA
LTBP1	Latent-transforming growth factor beta-binding protein 1 OS=Homo sapiens OX=9606 GN=LTBP1 PE=1 SV=4	95.2	73.3	72.8	74.6	NA	NA	NA	NA	NA
NAP1L4	Nucleosome assembly protein 1-like 4 OS=Homo sapiens OX=9606 GN=NAP1L4 PE=1 SV=1	101.4	127.3	109.1	106.7	106.5	105	111.1	100.4	97.7
HSPA5	Endoplasmic reticulum chaperone BiP OS=Homo sapiens OX=9606 GN=HSPA5 PE=1 SV=2	92.4	130.4	109.4	140.9	97.2	99.5	104.6	95.7	86.5
ISG20	Interferon-stimulated gene 20 kDa protein OS=Homo sapiens OX=9606 GN=ISG20 PE=1 SV=2	84.8	103.4	NA	NA	NA	NA	NA	NA	NA
SEC23A	Protein transport protein Sec23A OS=Homo sapiens OX=9606 GN=SEC23A PE=1 SV=2	100.6	105.5	95	95.9	NA	NA	NA	NA	NA
FNBP1L	Formin-binding protein 1-like OS=Homo sapiens OX=9606 GN=FNBP1L PE=1 SV=3	98.9	51.4	NA	NA	NA	NA	NA	NA	NA
ANP32C	Acidic leucine-rich nuclear phosphoprotein 32 family member C OS=Homo sapiens OX=9606 GN=ANP32C PE=2 SV=1	85.6	144.4	NA	NA	91.7	115.3	101.8	81.9	110.8
RHOG	Rho-related GTP-binding protein RhoG OS=Homo sapiens OX=9606 GN=RHOG PE=1 SV=1	104.2	96	109.7	90.7	NA	NA	NA	NA	NA
TMED9	Transmembrane emp24 domain-containing protein 9 OS=Homo sapiens OX=9606 GN=TMED9 PE=1 SV=2	NA	NA	NA	NA	99.5	84.1	111.9	109.1	76.1
TRADD	Tumor necrosis factor receptor type 1-associated DEATH domain protein OS=Homo sapiens OX=9606 GN=TRADD PE=1 SV=2	100.6	136.6	NA	NA	NA	NA	NA	NA	NA
ALDH1A1	Aldehyde dehydrogenase 1A1 OS=Homo sapiens OX=9606 GN=ALDH1A1 PE=1 SV=2	114	176.7	145.4	153.8	89.5	84.2	97.9	112.7	76.3
EPS8L2	Epidermal growth factor receptor kinase substrate 8-like protein 2 OS=Homo sapiens OX=9606 GN=EPS8L2 PE=1 SV=2	105	112.5	93.4	95.5	106.2	112.3	106.8	103.7	115.2
GUSB	Beta-glucuronidase OS=Homo sapiens OX=9606 GN=GUSB PE=1 SV=2	92	92.4	32.6	41	NA	NA	NA	NA	NA
SLC6A14	Sodium- and chloride-dependent neutral and basic amino acid transporter B(0+) OS=Homo sapiens OX=9606 GN=SLC6A14 PE=2 SV=1	43.5	59.2	70.3	55.1	NA	NA	NA	NA	NA
NEDD8	NEDD8 OS=Homo sapiens OX=9606 GN=NEDD8 PE=1 SV=1	114.5	106.7	NA	NA	103.2	100.6	109	115.3	80.2
HNRNPC	Heterogeneous nuclear ribonucleoproteins C1/C2 OS=Homo sapiens OX=9606 GN=HNRNPC PE=1 SV=4	84.2	80.2	84.2	86.5	81	74.3	117.9	107.1	74.7
SERPINB12	Serpin B12 OS=Homo sapiens OX=9606 GN=SERPINB12 PE=1 SV=1	86.5	105.3	90.1	86.3	NA	NA	NA	NA	NA
RAC2	Ras-related C3 botulinum toxin substrate 2 OS=Homo sapiens OX=9606 GN=RAC2 PE=1 SV=1	81.9	94.5	NA	NA	NA	NA	NA	NA	NA
S100A14	Protein S100-A14 OS=Homo sapiens OX=9606 GN=S100A14 PE=1 SV=1	73.1	102.9	76	102.9	NA	NA	NA	NA	NA
UGT8	2-hydroxyacylsphingosine 1-beta-galactosyltransferase OS=Homo sapiens OX=9606 GN=UGT8 PE=1 SV=2	118.1	78.7	NA	NA	NA	NA	NA	NA	NA
JUP	Junction plakoglobin OS=Homo sapiens OX=9606 GN=JUP PE=1 SV=3	92.6	118.1	77.2	98.2	111.4	102.3	110.7	101.3	90.6
STARD10	START domain-containing protein 10 OS=Homo sapiens OX=9606 GN=STARD10 PE=1 SV=2	103.2	58.2	115.2	61.9	NA	NA	NA	NA	NA
MYLK2	Myosin light chain kinase 2, skeletal/cardiac muscle OS=Homo sapiens OX=9606 GN=MYLK2 PE=1 SV=3	100.2	97.5	NA	NA	NA	NA	NA	NA	NA
CYRIA	CYFIP-related Rac1 interactor A OS=Homo sapiens OX=9606 GN=CYRIA PE=2 SV=1	78	51.8	NA	NA	NA	NA	NA	NA	NA
PRR4	Proline-rich protein 4 OS=Homo sapiens OX=9606 GN=PRR4 PE=1 SV=3	97.9	86.4	74	77	87.3	150.5	61.8	64.4	138.1
PFN2	Profilin-2 OS=Homo sapiens OX=9606 GN=PFN2 PE=1 SV=3	110.8	116.2	173.5	132.1	114.9	104.4	131.2	104	92.2
ARHGEF6	Rho guanine nucleotide exchange factor 6 OS=Homo sapiens OX=9606 GN=ARHGEF6 PE=1 SV=2	89.1	83.7	NA	NA	NA	NA	NA	NA	NA
MTHFD1L	Monofunctional C1-tetrahydrofolate synthase, mitochondrial OS=Homo sapiens OX=9606 GN=MTHFD1L PE=1 SV=1	92.6	126.5	NA	NA	NA	NA	NA	NA	NA
ARCN1	Coatomer subunit delta OS=Homo sapiens OX=9606 GN=ARCN1 PE=1 SV=1	97.9	99.9	140.2	111.2	105.9	120.8	78.5	118.2	81.9
DFFA	DNA fragmentation factor subunit alpha OS=Homo sapiens OX=9606 GN=DFFA PE=1 SV=1	109.6	95.8	NA	NA	NA	NA	NA	NA	NA
NCF1B	Putative neutrophil cytosol factor 1B OS=Homo sapiens OX=9606 GN=NCF1B PE=5 SV=2	82	82.2	NA	NA	NA	NA	NA	NA	NA
ERAP1	Endoplasmic reticulum aminopeptidase 1 OS=Homo sapiens OX=9606 GN=ERAP1 PE=1 SV=3	116.3	83.1	94.6	109.6	NA	NA	NA	NA	NA
ST13P5	Putative protein FAM10A5 OS=Homo sapiens OX=9606 GN=ST13P5 PE=5 SV=1	106.5	94.7	102.4	125.6	120.4	106.5	92	103.3	101.2
ANXA8L1	Annexin A8-like protein 1 OS=Homo sapiens OX=9606 GN=ANXA8L1 PE=2 SV=2	100.1	135.4	64.9	137.2	NA	NA	NA	NA	NA
TXNDC5	Thioredoxin domain-containing protein 5 OS=Homo sapiens OX=9606 GN=TXNDC5 PE=1 SV=2	107.8	121	104.5	83.3	NA	NA	NA	NA	NA
RPL11	60S ribosomal protein L11 OS=Homo sapiens OX=9606 GN=RPL11 PE=1 SV=2	103.6	99	97.8	77.3	NA	NA	NA	NA	NA
FGFR4	Fibroblast growth factor receptor 4 OS=Homo sapiens OX=9606 GN=FGFR4 PE=1 SV=2	112.4	105.7	NA	NA	NA	NA	NA	NA	NA
RPS23	40S ribosomal protein S23 OS=Homo sapiens OX=9606 GN=RPS23 PE=1 SV=3	85	127.6	70.2	110.6	NA	NA	NA	NA	NA
CNNM4	Metal transporter CNNM4 OS=Homo sapiens OX=9606 GN=CNNM4 PE=1 SV=3	138.2	82.8	NA	NA	NA	NA	NA	NA	NA
MATR3	Matrin-3 OS=Homo sapiens OX=9606 GN=MATR3 PE=1 SV=2	83.5	76.9	NA	NA	NA	NA	NA	NA	NA
RUVBL1	RuvB-like 1 OS=Homo sapiens OX=9606 GN=RUVBL1 PE=1 SV=1	106.1	120.7	NA	NA	96.7	94.1	88.2	124.8	93
INTS9	Integrator complex subunit 9 OS=Homo sapiens OX=9606 GN=INTS9 PE=1 SV=2	104.4	78.5	NA	NA	NA	NA	NA	NA	NA
RABGGTB	Geranylgeranyl transferase type-2 subunit beta OS=Homo sapiens OX=9606 GN=RABGGTB PE=1 SV=2	98.4	132	128.1	147.5	NA	NA	NA	NA	NA
H2BC19P	Putative histone H2B type 2-D OS=Homo sapiens OX=9606 GN=H2BC19P PE=5 SV=3	64.7	92.4	NA	NA	82.2	49.4	89.2	119.6	81.7
CHORDC1	Cysteine and histidine-rich domain-containing protein 1 OS=Homo sapiens OX=9606 GN=CHORDC1 PE=1 SV=2	114.1	95.3	NA	NA	NA	NA	NA	NA	NA
HSPB11	Intraflagellar transport protein 25 homolog OS=Homo sapiens OX=9606 GN=HSPB11 PE=1 SV=1	98.5	126.9	NA	NA	NA	NA	NA	NA	NA
IGKV1D-17	Immunoglobulin kappa variable 1D-17 OS=Homo sapiens OX=9606 GN=IGKV1D-17 PE=3 SV=1	84.8	63	NA	NA	NA	NA	NA	NA	NA
PIGR	Polymeric immunoglobulin receptor OS=Homo sapiens OX=9606 GN=PIGR PE=1 SV=4	93.4	67.8	87.9	67.7	119.8	125.1	124.9	79.4	140.3
IGLC7	Immunoglobulin lambda constant 7 OS=Homo sapiens OX=9606 GN=IGLC7 PE=1 SV=3	66.3	50.4	97.3	69.5	NA	NA	NA	NA	NA
EIF2S3	Eukaryotic translation initiation factor 2 subunit 3 OS=Homo sapiens OX=9606 GN=EIF2S3 PE=1 SV=3	99.7	97.8	81.9	92.1	NA	NA	NA	NA	NA
CASP7	Caspase-7 OS=Homo sapiens OX=9606 GN=CASP7 PE=1 SV=1	100.3	122.2	107.5	105.7	95.9	124.3	94.4	73.9	147.9
ANG	Angiogenin OS=Homo sapiens OX=9606 GN=ANG PE=1 SV=1	119.8	71.3	84.7	96.7	108.8	124.6	103.2	88.2	119
IGLV1-51	Immunoglobulin lambda variable 1-51 OS=Homo sapiens OX=9606 GN=IGLV1-51 PE=1 SV=2	91.9	102.7	73.2	69.6	105.3	115.2	90.8	86.4	140.5
EIF4B	Eukaryotic translation initiation factor 4B OS=Homo sapiens OX=9606 GN=EIF4B PE=1 SV=2	104.9	127.7	90.8	100	99	98.2	124	96.3	76.9
MVK	Mevalonate kinase OS=Homo sapiens OX=9606 GN=MVK PE=1 SV=1	115.3	92.2	94	74.3	NA	NA	NA	NA	NA
CFLAR	CASP8 and FADD-like apoptosis regulator OS=Homo sapiens OX=9606 GN=CFLAR PE=1 SV=1	75.3	105.2	NA	NA	NA	NA	NA	NA	NA
PSMB9	Proteasome subunit beta type-9 OS=Homo sapiens OX=9606 GN=PSMB9 PE=1 SV=2	99.4	124.8	119.4	118.1	NA	NA	NA	NA	NA
HNRNPA2B1	Heterogeneous nuclear ribonucleoproteins A2/B1 OS=Homo sapiens OX=9606 GN=HNRNPA2B1 PE=1 SV=2	88.5	81.8	74.4	77.6	92.3	101.2	113.4	100.3	80.8
DHRS11	Dehydrogenase/reductase SDR family member 11 OS=Homo sapiens OX=9606 GN=DHRS11 PE=1 SV=1	101.7	122.3	NA	NA	NA	NA	NA	NA	NA
PRKAG2	5'-AMP-activated protein kinase subunit gamma-2 OS=Homo sapiens OX=9606 GN=PRKAG2 PE=1 SV=1	NA	NA	100.5	80.9	NA	NA	NA	NA	NA
ADIRF	Adipogenesis regulatory factor OS=Homo sapiens OX=9606 GN=ADIRF PE=1 SV=1	101.3	154.3	123.6	66	124.9	133.8	160.5	87.1	72.1
IGHG1	Immunoglobulin gamma-1 heavy chain OS=Homo sapiens OX=9606 PE=1 SV=2	112.9	66.9	178	85.7	83.4	58.3	48.3	136.9	87
PTGES3	Prostaglandin E synthase 3 OS=Homo sapiens OX=9606 GN=PTGES3 PE=1 SV=1	113.1	141	133	123.4	63.4	73	76.9	109.1	69.6
PLG	Plasminogen OS=Homo sapiens OX=9606 GN=PLG PE=1 SV=2	127.7	47	120	62.6	75.9	60.1	60.1	135	99
FMOD	Fibromodulin OS=Homo sapiens OX=9606 GN=FMOD PE=1 SV=2	95.9	79.9	62.8	69.1	135.2	112.1	107.5	80.4	110.6
UBE2V1	Ubiquitin-conjugating enzyme E2 variant 1 OS=Homo sapiens OX=9606 GN=UBE2V1 PE=1 SV=2	119.3	110.9	182.1	87.1	134.4	155.8	87.7	75	101.4
ARFGAP3	ADP-ribosylation factor GTPase-activating protein 3 OS=Homo sapiens OX=9606 GN=ARFGAP3 PE=1 SV=1	NA	NA	208.5	95.3	NA	NA	NA	NA	NA
EPRS1	Bifunctional glutamate/proline--tRNA ligase OS=Homo sapiens OX=9606 GN=EPRS1 PE=1 SV=5	97.9	97	67.3	89.1	NA	NA	NA	NA	NA
MAN1A1	Mannosyl-oligosaccharide 1,2-alpha-mannosidase IA OS=Homo sapiens OX=9606 GN=MAN1A1 PE=1 SV=3	85.1	83.7	111.6	78	NA	NA	NA	NA	NA
SERPINA6	Corticosteroid-binding globulin OS=Homo sapiens OX=9606 GN=SERPINA6 PE=1 SV=1	126.3	77	170.2	104.7	106.7	100.4	78.5	98.7	98.4
MAPRE1	Microtubule-associated protein RP/EB family member 1 OS=Homo sapiens OX=9606 GN=MAPRE1 PE=1 SV=3	105.3	99	97.4	76	96.2	101.7	99.8	106.1	71.7
AKT1	RAC-alpha serine/threonine-protein kinase OS=Homo sapiens OX=9606 GN=AKT1 PE=1 SV=2	102.9	99.4	136.7	97.6	NA	NA	NA	NA	NA
HRG	Histidine-rich glycoprotein OS=Homo sapiens OX=9606 GN=HRG PE=1 SV=1	111.2	58.7	131.4	87	99.1	70.4	85.8	118.2	86.2
F2	Prothrombin OS=Homo sapiens OX=9606 GN=F2 PE=1 SV=2	115.1	79.2	139.7	86.4	98.9	85.5	77.2	109.7	116.4
USP15	Ubiquitin carboxyl-terminal hydrolase 15 OS=Homo sapiens OX=9606 GN=USP15 PE=1 SV=3	99.6	93.6	107.5	92.8	NA	NA	NA	NA	NA
AP3B1	AP-3 complex subunit beta-1 OS=Homo sapiens OX=9606 GN=AP3B1 PE=1 SV=3	96.2	107.7	NA	NA	NA	NA	NA	NA	NA
PIN1	Peptidyl-prolyl cis-trans isomerase NIMA-interacting 1 OS=Homo sapiens OX=9606 GN=PIN1 PE=1 SV=1	NA	NA	66.7	95.6	NA	NA	NA	NA	NA
RPL27	60S ribosomal protein L27 OS=Homo sapiens OX=9606 GN=RPL27 PE=1 SV=2	109	122.9	60.3	136.3	NA	NA	NA	NA	NA
HINT1	Adenosine 5'-monophosphoramidase HINT1 OS=Homo sapiens OX=9606 GN=HINT1 PE=1 SV=2	125.1	123.8	132	97.5	87.6	83.1	95	149.5	82.7
IGHV3-33	Immunoglobulin heavy variable 3-33 OS=Homo sapiens OX=9606 GN=IGHV3-33 PE=1 SV=2	49.8	58	NA	NA	78.2	89.2	109.5	86.8	168.9
KRT86	Keratin, type II cuticular Hb6 OS=Homo sapiens OX=9606 GN=KRT86 PE=1 SV=1	193.7	54.6	76.4	53.7	95.3	39.2	99.4	95.7	51.9
AP2A2	AP-2 complex subunit alpha-2 OS=Homo sapiens OX=9606 GN=AP2A2 PE=1 SV=2	83.9	94.4	51.8	156.6	NA	NA	NA	NA	NA
PRTN3	Myeloblastin OS=Homo sapiens OX=9606 GN=PRTN3 PE=1 SV=3	78.9	54	NA	NA	NA	NA	NA	NA	NA
TGM4	Protein-glutamine gamma-glutamyltransferase 4 OS=Homo sapiens OX=9606 GN=TGM4 PE=1 SV=2	105.4	92.7	NA	NA	NA	NA	NA	NA	NA
APOC1	Apolipoprotein C-I OS=Homo sapiens OX=9606 GN=APOC1 PE=1 SV=1	75.8	53.7	NA	NA	NA	NA	NA	NA	NA
SBDS	Ribosome maturation protein SBDS OS=Homo sapiens OX=9606 GN=SBDS PE=1 SV=4	94.3	111.1	NA	NA	NA	NA	NA	NA	NA
B4GALT1	Beta-1,4-galactosyltransferase 1 OS=Homo sapiens OX=9606 GN=B4GALT1 PE=1 SV=5	99.8	79.2	81	65.9	NA	NA	NA	NA	NA
PGP	Glycerol-3-phosphate phosphatase OS=Homo sapiens OX=9606 GN=PGP PE=1 SV=1	90.2	74.7	NA	NA	144.9	109.7	114.7	95.5	91.9
RBX1	E3 ubiquitin-protein ligase RBX1 OS=Homo sapiens OX=9606 GN=RBX1 PE=1 SV=1	100.6	124.3	NA	NA	NA	NA	NA	NA	NA
ALDH2	Aldehyde dehydrogenase, mitochondrial OS=Homo sapiens OX=9606 GN=ALDH2 PE=1 SV=2	116.5	186.4	100.5	154.2	83.2	79.6	98.1	111.9	76.3
CHID1	Chitinase domain-containing protein 1 OS=Homo sapiens OX=9606 GN=CHID1 PE=1 SV=1	98.9	68.9	51	69.6	137.3	133.1	88	85.5	85.8
ETF1	Eukaryotic peptide chain release factor subunit 1 OS=Homo sapiens OX=9606 GN=ETF1 PE=1 SV=3	104.5	104.1	81.9	67.5	NA	NA	NA	NA	NA
CORO1B	Coronin-1B OS=Homo sapiens OX=9606 GN=CORO1B PE=1 SV=1	111.1	124.4	142.6	93.5	NA	NA	NA	NA	NA
GMDS	GDP-mannose 4,6 dehydratase OS=Homo sapiens OX=9606 GN=GMDS PE=1 SV=1	103.3	178.3	117.7	105.5	81.6	87.9	81.4	119.6	85.7
CARS1	Cysteine--tRNA ligase, cytoplasmic OS=Homo sapiens OX=9606 GN=CARS1 PE=1 SV=3	100.4	108.2	NA	NA	NA	NA	NA	NA	NA
IMUP	Immortalization up-regulated protein OS=Homo sapiens OX=9606 GN=IMUP PE=1 SV=1	94	169.5	131.1	119.3	89.6	92.3	114.8	100	65.7
NPEPL1	Probable aminopeptidase NPEPL1 OS=Homo sapiens OX=9606 GN=NPEPL1 PE=1 SV=3	94.4	144.5	111.3	142.9	114.1	116.8	107.2	85.1	130.3
KLK8	Kallikrein-8 OS=Homo sapiens OX=9606 GN=KLK8 PE=1 SV=1	69.6	82.6	74.2	81.2	NA	NA	NA	NA	NA
RPL7A	60S ribosomal protein L7a OS=Homo sapiens OX=9606 GN=RPL7A PE=1 SV=2	92.1	140.9	60.9	102.8	NA	NA	NA	NA	NA
LRRC26	Leucine-rich repeat-containing protein 26 OS=Homo sapiens OX=9606 GN=LRRC26 PE=1 SV=2	109.4	88	66.1	68.5	NA	NA	NA	NA	NA
ERH	Enhancer of rudimentary homolog OS=Homo sapiens OX=9606 GN=ERH PE=1 SV=1	89.4	90.2	NA	NA	NA	NA	NA	NA	NA
HDDC2	5'-deoxynucleotidase HDDC2 OS=Homo sapiens OX=9606 GN=HDDC2 PE=1 SV=1	116.8	131	NA	NA	NA	NA	NA	NA	NA
PAM	Peptidyl-glycine alpha-amidating monooxygenase OS=Homo sapiens OX=9606 GN=PAM PE=1 SV=2	100.2	88.1	68.9	84.7	NA	NA	NA	NA	NA
TOLLIP	Toll-interacting protein OS=Homo sapiens OX=9606 GN=TOLLIP PE=1 SV=1	107.2	82.6	NA	NA	NA	NA	NA	NA	NA
LMNB2	Lamin-B2 OS=Homo sapiens OX=9606 GN=LMNB2 PE=1 SV=4	88.8	71	NA	NA	82.4	90	106.1	98.2	76.6
PDCD10	Programmed cell death protein 10 OS=Homo sapiens OX=9606 GN=PDCD10 PE=1 SV=1	95.5	104	NA	NA	NA	NA	NA	NA	NA
IL19	Interleukin-19 OS=Homo sapiens OX=9606 GN=IL19 PE=1 SV=2	87.5	61.7	NA	NA	NA	NA	NA	NA	NA
CMBL	Carboxymethylenebutenolidase homolog OS=Homo sapiens OX=9606 GN=CMBL PE=1 SV=1	88.7	74.1	NA	NA	89.5	101.2	62.5	108.8	100.6
RCC2	Protein RCC2 OS=Homo sapiens OX=9606 GN=RCC2 PE=1 SV=2	83.8	91.7	133.6	104.8	NA	NA	NA	NA	NA
BCL2L15	Bcl-2-like protein 15 OS=Homo sapiens OX=9606 GN=BCL2L15 PE=1 SV=1	130.2	79.2	NA	NA	NA	NA	NA	NA	NA
ALAD	Delta-aminolevulinic acid dehydratase OS=Homo sapiens OX=9606 GN=ALAD PE=1 SV=1	103	135.4	103.9	122.3	NA	NA	NA	NA	NA
NAV2	Neuron navigator 2 OS=Homo sapiens OX=9606 GN=NAV2 PE=1 SV=3	122	108.7	NA	NA	NA	NA	NA	NA	NA
ARG1	Arginase-1 OS=Homo sapiens OX=9606 GN=ARG1 PE=1 SV=2	81.2	95.4	80	111.4	105	107.4	120.2	68.8	79.1
PPP1R2	Protein phosphatase inhibitor 2 OS=Homo sapiens OX=9606 GN=PPP1R2 PE=1 SV=2	110.8	143	72.7	69	NA	NA	NA	NA	NA
CACYBP	Calcyclin-binding protein OS=Homo sapiens OX=9606 GN=CACYBP PE=1 SV=2	110.4	92.9	164	64.9	NA	NA	NA	NA	NA
PFN1	Profilin-1 OS=Homo sapiens OX=9606 GN=PFN1 PE=1 SV=2	109.6	92.2	137.3	102.3	93.8	89.1	100.6	119.5	83.1
KRT87P	Putative keratin-87 protein OS=Homo sapiens OX=9606 GN=KRT87P PE=5 SV=4	203.6	51	70.3	50.2	NA	NA	NA	NA	NA
EIF2S1	Eukaryotic translation initiation factor 2 subunit 1 OS=Homo sapiens OX=9606 GN=EIF2S1 PE=1 SV=3	104	107.1	106.6	110.9	NA	NA	NA	NA	NA
RAB21	Ras-related protein Rab-21 OS=Homo sapiens OX=9606 GN=RAB21 PE=1 SV=3	88.1	88.5	NA	NA	NA	NA	NA	NA	NA
SEPTIN2	Septin-2 OS=Homo sapiens OX=9606 GN=SEPTIN2 PE=1 SV=1	96.3	106.6	NA	NA	NA	NA	NA	NA	NA
PPP1R11	E3 ubiquitin-protein ligase PPP1R11 OS=Homo sapiens OX=9606 GN=PPP1R11 PE=1 SV=1	NA	NA	142.1	123.2	NA	NA	NA	NA	NA
RYR3	Ryanodine receptor 3 OS=Homo sapiens OX=9606 GN=RYR3 PE=1 SV=3	NA	NA	NA	NA	107.4	132.8	131.3	72.3	128.3
PDIA3	Protein disulfide-isomerase A3 OS=Homo sapiens OX=9606 GN=PDIA3 PE=1 SV=4	108.7	97.2	99.1	102.9	83.2	86.9	89	101.6	91.3
ADHFE1	Hydroxyacid-oxoacid transhydrogenase, mitochondrial OS=Homo sapiens OX=9606 GN=ADHFE1 PE=1 SV=1	109.4	95.1	NA	NA	NA	NA	NA	NA	NA
BANF1	Barrier-to-autointegration factor OS=Homo sapiens OX=9606 GN=BANF1 PE=1 SV=1	101.2	112.1	NA	NA	NA	NA	NA	NA	NA
COMP	Cartilage oligomeric matrix protein OS=Homo sapiens OX=9606 GN=COMP PE=1 SV=2	120.9	98	NA	NA	NA	NA	NA	NA	NA
RAB13	Ras-related protein Rab-13 OS=Homo sapiens OX=9606 GN=RAB13 PE=1 SV=1	NA	NA	88.5	106.3	NA	NA	NA	NA	NA
TUBA8	Tubulin alpha-8 chain OS=Homo sapiens OX=9606 GN=TUBA8 PE=1 SV=1	92.5	146.9	85.1	90.4	113	96.1	97.3	107.7	83.7
EIF3H	Eukaryotic translation initiation factor 3 subunit H OS=Homo sapiens OX=9606 GN=EIF3H PE=1 SV=1	91.4	97.8	94.6	133.8	NA	NA	NA	NA	NA
IGKV2D-29	Immunoglobulin kappa variable 2D-29 OS=Homo sapiens OX=9606 GN=IGKV2D-29 PE=3 SV=1	76.9	103.1	78.7	66.1	93.7	100.8	131.2	81.4	134.5
HNRNPH3	Heterogeneous nuclear ribonucleoprotein H3 OS=Homo sapiens OX=9606 GN=HNRNPH3 PE=1 SV=2	91.1	90.2	NA	NA	NA	NA	NA	NA	NA
H4C1; H4C11; H4C12; H4C13; H4C14; H4C15; H4C16; H4C2; H4C3; H4C4; H4C5; H4C6; H4C8; H4C9	Histone H4 OS=Homo sapiens OX=9606 GN=H4C16 PE=1 SV=2	69.4	87.4	84.4	66.1	NA	NA	NA	NA	NA
SUMO3	Small ubiquitin-related modifier 3 OS=Homo sapiens OX=9606 GN=SUMO3 PE=1 SV=2	106	110.7	124.1	154.7	NA	NA	NA	NA	NA
MAPK11	Mitogen-activated protein kinase 11 OS=Homo sapiens OX=9606 GN=MAPK11 PE=1 SV=2	100.2	97.5	NA	NA	NA	NA	NA	NA	NA
AGT	Angiotensinogen OS=Homo sapiens OX=9606 GN=AGT PE=1 SV=3	130.3	73.7	136.6	105.5	90.4	104.7	78.4	106.7	104.3
CYBB	Cytochrome b-245 heavy chain OS=Homo sapiens OX=9606 GN=CYBB PE=1 SV=2	89.6	86.4	NA	NA	NA	NA	NA	NA	NA
HNRNPK	Heterogeneous nuclear ribonucleoprotein K OS=Homo sapiens OX=9606 GN=HNRNPK PE=1 SV=1	93.8	93.4	75.6	94.6	NA	NA	NA	NA	NA
EEF1B2	Elongation factor 1-beta OS=Homo sapiens OX=9606 GN=EEF1B2 PE=1 SV=3	105.6	86.9	91.3	101.9	NA	NA	NA	NA	NA
DPY30	Protein dpy-30 homolog OS=Homo sapiens OX=9606 GN=DPY30 PE=1 SV=1	93.9	113.4	NA	NA	NA	NA	NA	NA	NA
TSNAX	Translin-associated protein X OS=Homo sapiens OX=9606 GN=TSNAX PE=1 SV=1	103.7	115.1	112.3	102.6	NA	NA	NA	NA	NA
ANXA3	Annexin A3 OS=Homo sapiens OX=9606 GN=ANXA3 PE=1 SV=3	97.6	89.4	137.8	120.1	95.6	90.1	98.4	111.7	90.3
COPS4	COP9 signalosome complex subunit 4 OS=Homo sapiens OX=9606 GN=COPS4 PE=1 SV=1	99.2	102.5	NA	NA	NA	NA	NA	NA	NA
CLIC5	Chloride intracellular channel protein 5 OS=Homo sapiens OX=9606 GN=CLIC5 PE=1 SV=3	NA	NA	NA	NA	95.2	73.8	85	144.3	54.9
OTUB1	Ubiquitin thioesterase OTUB1 OS=Homo sapiens OX=9606 GN=OTUB1 PE=1 SV=2	102.7	118.7	107.1	99.3	112.8	114.3	99.2	94.7	108.7
GBP3	Guanylate-binding protein 3 OS=Homo sapiens OX=9606 GN=GBP3 PE=1 SV=3	92.1	115.3	NA	NA	NA	NA	NA	NA	NA
SH3KBP1	SH3 domain-containing kinase-binding protein 1 OS=Homo sapiens OX=9606 GN=SH3KBP1 PE=1 SV=2	95.9	89.8	NA	NA	NA	NA	NA	NA	NA
SERPINB8	Serpin B8 OS=Homo sapiens OX=9606 GN=SERPINB8 PE=1 SV=2	98.2	107.4	121	106.7	95.9	126.9	116	116.8	85
PGGT1B	Geranylgeranyl transferase type-1 subunit beta OS=Homo sapiens OX=9606 GN=PGGT1B PE=1 SV=2	105.6	109.9	135.5	101.3	NA	NA	NA	NA	NA
ABRAXAS2	BRISC complex subunit Abraxas 2 OS=Homo sapiens OX=9606 GN=ABRAXAS2 PE=1 SV=2	92	109.7	NA	NA	NA	NA	NA	NA	NA
DKK¬†4.00	Dickkopf-related protein 4 OS=Homo sapiens OX=9606 GN=DKK4 PE=1 SV=1	81.7	66.6	NA	NA	NA	NA	NA	NA	NA
NADSYN1	Glutamine-dependent NAD(+) synthetase OS=Homo sapiens OX=9606 GN=NADSYN1 PE=1 SV=3	94.2	104.4	110.9	115.3	NA	NA	NA	NA	NA
SRP14	Signal recognition particle 14 kDa protein OS=Homo sapiens OX=9606 GN=SRP14 PE=1 SV=2	97.1	79.5	NA	NA	NA	NA	NA	NA	NA
PRKAG1	5'-AMP-activated protein kinase subunit gamma-1 OS=Homo sapiens OX=9606 GN=PRKAG1 PE=1 SV=1	99.6	116.8	100.5	80.9	NA	NA	NA	NA	NA
HLA-DQA2	HLA class II histocompatibility antigen, DQ alpha 2 chain OS=Homo sapiens OX=9606 GN=HLA-DQA2 PE=1 SV=2	87	112.2	NA	NA	NA	NA	NA	NA	NA
VPS29	Vacuolar protein sorting-associated protein 29 OS=Homo sapiens OX=9606 GN=VPS29 PE=1 SV=1	89.3	120.2	112.5	120.5	NA	NA	NA	NA	NA
KHDRBS1	KH domain-containing, RNA-binding, signal transduction-associated protein 1 OS=Homo sapiens OX=9606 GN=KHDRBS1 PE=1 SV=1	88.5	68.9	NA	NA	92.9	97.6	92.1	84.8	147
IGHV3-38	Probable non-functional immunoglobulin heavy variable 3-38 OS=Homo sapiens OX=9606 GN=IGHV3-38 PE=1 SV=1	89.1	89.7	81.9	72.4	107.5	101.2	116.4	92.2	127.8
RARS1	Arginine--tRNA ligase, cytoplasmic OS=Homo sapiens OX=9606 GN=RARS1 PE=1 SV=2	91.2	122.8	89.3	98	NA	NA	NA	NA	NA
COG6	Conserved oligomeric Golgi complex subunit 6 OS=Homo sapiens OX=9606 GN=COG6 PE=1 SV=2	136.1	84.2	NA	NA	99.4	46.2	55.7	141.5	79.9
STEAP4	Metalloreductase STEAP4 OS=Homo sapiens OX=9606 GN=STEAP4 PE=1 SV=1	67.8	105.9	NA	NA	NA	NA	NA	NA	NA
CKB	Creatine kinase B-type OS=Homo sapiens OX=9606 GN=CKB PE=1 SV=1	146.3	72.3	NA	NA	NA	NA	NA	NA	NA
PPP4C	Serine/threonine-protein phosphatase 4 catalytic subunit OS=Homo sapiens OX=9606 GN=PPP4C PE=1 SV=1	106	84.4	130.1	97.9	NA	NA	NA	NA	NA
FKBP15	FK506-binding protein 15 OS=Homo sapiens OX=9606 GN=FKBP15 PE=1 SV=2	84.3	90	NA	NA	NA	NA	NA	NA	NA
NEFH	Neurofilament heavy polypeptide OS=Homo sapiens OX=9606 GN=NEFH PE=1 SV=4	NA	NA	66.4	91.9	NA	NA	NA	NA	NA
MAPK3	Mitogen-activated protein kinase 3 OS=Homo sapiens OX=9606 GN=MAPK3 PE=1 SV=4	111.1	113.1	107.3	100.5	NA	NA	NA	NA	NA
THAP4	Peroxynitrite isomerase THAP4 OS=Homo sapiens OX=9606 GN=THAP4 PE=1 SV=2	NA	NA	158.1	126.3	NA	NA	NA	NA	NA
RPL30	60S ribosomal protein L30 OS=Homo sapiens OX=9606 GN=RPL30 PE=1 SV=2	97.7	117.4	NA	NA	NA	NA	NA	NA	NA
EIF2S3B	Eukaryotic translation initiation factor 2 subunit 3B OS=Homo sapiens OX=9606 GN=EIF2S3B PE=2 SV=2	110.4	85.1	NA	NA	NA	NA	NA	NA	NA
EIF4E	Eukaryotic translation initiation factor 4E OS=Homo sapiens OX=9606 GN=EIF4E PE=1 SV=2	96.2	114.3	118.9	109.9	97.2	98.3	105.5	100.2	95.9
KIAA2026	Uncharacterized protein KIAA2026 OS=Homo sapiens OX=9606 GN=KIAA2026 PE=2 SV=2	71	102.1	NA	NA	NA	NA	NA	NA	NA
RBKS	Ribokinase OS=Homo sapiens OX=9606 GN=RBKS PE=1 SV=1	105	151.7	99.1	73.6	NA	NA	NA	NA	NA
PPP3R2	Calcineurin subunit B type 2 OS=Homo sapiens OX=9606 GN=PPP3R2 PE=1 SV=3	107.2	78.3	NA	NA	NA	NA	NA	NA	NA
GATD3	Glutamine amidotransferase-like class 1 domain-containing protein 3, mitochondrial OS=Homo sapiens OX=9606 GN=GATD3 PE=1 SV=1	101.4	150.2	NA	NA	NA	NA	NA	NA	NA
QDPR	Dihydropteridine reductase OS=Homo sapiens OX=9606 GN=QDPR PE=1 SV=2	100.1	101.3	115.1	97.2	102.6	103.5	99.6	95.5	97
TRAV17	T cell receptor alpha variable 17 OS=Homo sapiens OX=9606 GN=TRAV17 PE=3 SV=1	50.9	64.3	NA	NA	NA	NA	NA	NA	NA
PSMB4	Proteasome subunit beta type-4 OS=Homo sapiens OX=9606 GN=PSMB4 PE=1 SV=4	100.9	105.2	85.3	114.8	NA	NA	NA	NA	NA
PFKL	ATP-dependent 6-phosphofructokinase, liver type OS=Homo sapiens OX=9606 GN=PFKL PE=1 SV=6	89.6	139.2	111.4	121	88.7	101.7	96.1	108.7	110.3
SEC13	Protein SEC13 homolog OS=Homo sapiens OX=9606 GN=SEC13 PE=1 SV=3	97	114.3	124.1	99.6	NA	NA	NA	NA	NA
GPRC5C	G-protein coupled receptor family C group 5 member C OS=Homo sapiens OX=9606 GN=GPRC5C PE=1 SV=2	103.6	88.6	NA	NA	NA	NA	NA	NA	NA
C1QBP	Complement component 1 Q subcomponent-binding protein, mitochondrial OS=Homo sapiens OX=9606 GN=C1QBP PE=1 SV=1	94.6	100.2	NA	NA	NA	NA	NA	NA	NA
PPCDC	Phosphopantothenoylcysteine decarboxylase OS=Homo sapiens OX=9606 GN=PPCDC PE=1 SV=2	98.4	113.4	NA	NA	NA	NA	NA	NA	NA
AGL	Glycogen debranching enzyme OS=Homo sapiens OX=9606 GN=AGL PE=1 SV=3	100.4	123.9	NA	NA	NA	NA	NA	NA	NA
SCGB1D1	Secretoglobin family 1D member 1 OS=Homo sapiens OX=9606 GN=SCGB1D1 PE=1 SV=1	45.7	48.3	94	39.2	186.7	281.7	65.4	88.8	115.8
CTSO	Cathepsin O OS=Homo sapiens OX=9606 GN=CTSO PE=1 SV=1	103.5	90.8	NA	NA	NA	NA	NA	NA	NA
NEFM	Neurofilament medium polypeptide OS=Homo sapiens OX=9606 GN=NEFM PE=1 SV=3	87.7	58.9	NA	NA	NA	NA	NA	NA	NA
PDE4B	cAMP-specific 3',5'-cyclic phosphodiesterase 4B OS=Homo sapiens OX=9606 GN=PDE4B PE=1 SV=1	122.8	84.4	NA	NA	NA	NA	NA	NA	NA
RPL17	60S ribosomal protein L17 OS=Homo sapiens OX=9606 GN=RPL17 PE=1 SV=3	106.8	115.6	103.2	118	NA	NA	NA	NA	NA
BRMS1	Breast cancer metastasis-suppressor 1 OS=Homo sapiens OX=9606 GN=BRMS1 PE=1 SV=1	NA	NA	104.6	56.7	NA	NA	NA	NA	NA
AGFG1	Arf-GAP domain and FG repeat-containing protein 1 OS=Homo sapiens OX=9606 GN=AGFG1 PE=1 SV=2	89.8	125.1	NA	NA	NA	NA	NA	NA	NA
CHMP5	Charged multivesicular body protein 5 OS=Homo sapiens OX=9606 GN=CHMP5 PE=1 SV=1	108	96	104.7	70.2	NA	NA	NA	NA	NA
SUCLG2	Succinate--CoA ligase [GDP-forming] subunit beta, mitochondrial OS=Homo sapiens OX=9606 GN=SUCLG2 PE=1 SV=2	100.5	116.8	NA	NA	NA	NA	NA	NA	NA
NARS1	Asparagine--tRNA ligase, cytoplasmic OS=Homo sapiens OX=9606 GN=NARS1 PE=1 SV=1	109.2	114.7	82.4	107.9	113.6	117.2	101.3	95.7	92.6
SFPQ	Splicing factor, proline- and glutamine-rich OS=Homo sapiens OX=9606 GN=SFPQ PE=1 SV=2	68.8	73.9	NA	NA	NA	NA	NA	NA	NA
CAP1	Adenylyl cyclase-associated protein 1 OS=Homo sapiens OX=9606 GN=CAP1 PE=1 SV=5	103.9	93.3	102.2	95.7	93.3	94.3	95.1	116.1	75.4
IGLC2	Immunoglobulin lambda constant 2 OS=Homo sapiens OX=9606 GN=IGLC2 PE=1 SV=1	103.3	80.2	81.8	71.2	140.2	133.4	81.7	96	150
IRF6	Interferon regulatory factor 6 OS=Homo sapiens OX=9606 GN=IRF6 PE=1 SV=1	NA	NA	135.9	89.3	NA	NA	NA	NA	NA
DDX3Y	ATP-dependent RNA helicase DDX3Y OS=Homo sapiens OX=9606 GN=DDX3Y PE=1 SV=2	104.6	97.6	NA	NA	NA	NA	NA	NA	NA
TXNDC17	Thioredoxin domain-containing protein 17 OS=Homo sapiens OX=9606 GN=TXNDC17 PE=1 SV=1	108	115.1	159.5	132.8	98	99.4	95.8	110.8	86.7
SKP1	S-phase kinase-associated protein 1 OS=Homo sapiens OX=9606 GN=SKP1 PE=1 SV=2	117.3	122	109	123.5	132.6	104.8	93.3	76.9	125.9
CSTA	Cystatin-A OS=Homo sapiens OX=9606 GN=CSTA PE=1 SV=1	97.9	94.1	101.4	74.8	NA	NA	NA	NA	NA
RAB11B	Ras-related protein Rab-11B OS=Homo sapiens OX=9606 GN=RAB11B PE=1 SV=4	92.2	133.1	94.8	118.2	NA	NA	NA	NA	NA
FUCA2	Plasma alpha-L-fucosidase OS=Homo sapiens OX=9606 GN=FUCA2 PE=1 SV=2	100.4	107.5	70.8	100.4	NA	NA	NA	NA	NA
ACLY	ATP-citrate synthase OS=Homo sapiens OX=9606 GN=ACLY PE=1 SV=3	95.7	118.1	NA	NA	NA	NA	NA	NA	NA
NAA16	N-alpha-acetyltransferase 16, NatA auxiliary subunit OS=Homo sapiens OX=9606 GN=NAA16 PE=1 SV=2	81.7	110.8	NA	NA	NA	NA	NA	NA	NA
APRT	Adenine phosphoribosyltransferase OS=Homo sapiens OX=9606 GN=APRT PE=1 SV=2	111.2	171.6	169.1	129.6	NA	NA	NA	NA	NA
FYN	Tyrosine-protein kinase Fyn OS=Homo sapiens OX=9606 GN=FYN PE=1 SV=3	98.9	112	NA	NA	NA	NA	NA	NA	NA
F13B	Coagulation factor XIII B chain OS=Homo sapiens OX=9606 GN=F13B PE=1 SV=3	109.1	88.7	NA	NA	NA	NA	NA	NA	NA
PDLIM1	PDZ and LIM domain protein 1 OS=Homo sapiens OX=9606 GN=PDLIM1 PE=1 SV=4	96.5	154.1	98	95.2	96	107.7	120.7	92.9	98.5
ARHGAP35	Rho GTPase-activating protein 35 OS=Homo sapiens OX=9606 GN=ARHGAP35 PE=1 SV=3	88.4	59.8	NA	NA	NA	NA	NA	NA	NA
HNRNPCL3	Heterogeneous nuclear ribonucleoprotein C-like 3 OS=Homo sapiens OX=9606 GN=HNRNPCL3 PE=2 SV=1	90.5	98	84.2	86.5	91	78.8	125	103.4	82.2
DDX17	Probable ATP-dependent RNA helicase DDX17 OS=Homo sapiens OX=9606 GN=DDX17 PE=1 SV=2	93.1	95.4	NA	NA	NA	NA	NA	NA	NA
GSTZ1	Maleylacetoacetate isomerase OS=Homo sapiens OX=9606 GN=GSTZ1 PE=1 SV=3	108.8	124.2	130.7	115.5	NA	NA	NA	NA	NA
PDE4DIP	Myomegalin OS=Homo sapiens OX=9606 GN=PDE4DIP PE=1 SV=3	88.8	139.7	NA	NA	NA	NA	NA	NA	NA
HTRA1	Serine protease HTRA1 OS=Homo sapiens OX=9606 GN=HTRA1 PE=1 SV=1	118.1	69.4	62.9	67.7	NA	NA	NA	NA	NA
TMEM132A	Transmembrane protein 132A OS=Homo sapiens OX=9606 GN=TMEM132A PE=1 SV=1	98.3	74.8	117.5	73.8	NA	NA	NA	NA	NA
PLBD1	Phospholipase B-like 1 OS=Homo sapiens OX=9606 GN=PLBD1 PE=1 SV=2	90.3	88	88.5	125.8	NA	NA	NA	NA	NA
LYZ	Lysozyme C OS=Homo sapiens OX=9606 GN=LYZ PE=1 SV=1	113.9	55.7	63.8	64.6	103.2	162.3	66.3	80	199.8
RPS6KA1	Ribosomal protein S6 kinase alpha-1 OS=Homo sapiens OX=9606 GN=RPS6KA1 PE=1 SV=2	104.2	133.8	NA	NA	NA	NA	NA	NA	NA
IGLC6	Immunoglobulin lambda constant 6 OS=Homo sapiens OX=9606 GN=IGLC6 PE=1 SV=1	137.9	81.2	NA	NA	131.8	133.5	83.6	96.1	150
CPNE7	Copine-7 OS=Homo sapiens OX=9606 GN=CPNE7 PE=1 SV=1	73.8	107.8	NA	NA	NA	NA	NA	NA	NA
MAN2C1	Alpha-mannosidase 2C1 OS=Homo sapiens OX=9606 GN=MAN2C1 PE=1 SV=1	106.8	94.3	119	125.7	NA	NA	NA	NA	NA
PGM1	Phosphoglucomutase-1 OS=Homo sapiens OX=9606 GN=PGM1 PE=1 SV=3	101.5	145.5	150	147.1	97.3	89.9	95.2	109.5	96.3
GP2	Pancreatic secretory granule membrane major glycoprotein GP2 OS=Homo sapiens OX=9606 GN=GP2 PE=1 SV=3	46.7	51.7	NA	NA	NA	NA	NA	NA	NA
RPL32	60S ribosomal protein L32 OS=Homo sapiens OX=9606 GN=RPL32 PE=1 SV=2	97.3	103.9	81	104.3	NA	NA	NA	NA	NA
NAXD	ATP-dependent (S)-NAD(P)H-hydrate dehydratase OS=Homo sapiens OX=9606 GN=NAXD PE=1 SV=1	106.3	106.9	100.8	115	NA	NA	NA	NA	NA
IGHV7-4-1	Immunoglobulin heavy variable 7-4-1 OS=Homo sapiens OX=9606 GN=IGHV7-4-1 PE=3 SV=1	97.7	143.2	NA	NA	92.4	103.4	85.2	96.4	169.2
SUGT1	Protein SGT1 homolog OS=Homo sapiens OX=9606 GN=SUGT1 PE=1 SV=3	111.1	112.4	123.3	115.7	NA	NA	NA	NA	NA
TNFSF10	Tumor necrosis factor ligand superfamily member 10 OS=Homo sapiens OX=9606 GN=TNFSF10 PE=1 SV=1	95.7	82.4	63.8	80.9	NA	NA	NA	NA	NA
IGHV1-46	Immunoglobulin heavy variable 1-46 OS=Homo sapiens OX=9606 GN=IGHV1-46 PE=1 SV=2	94.9	91.4	93.4	59.6	95.4	114.4	96.7	90.5	145.3
NQO1	NAD(P)H dehydrogenase [quinone] 1 OS=Homo sapiens OX=9606 GN=NQO1 PE=1 SV=1	67.8	170.1	86.5	118.2	NA	NA	NA	NA	NA
KRTAP13-2	Keratin-associated protein 13-2 OS=Homo sapiens OX=9606 GN=KRTAP13-2 PE=1 SV=1	153.2	65.8	NA	NA	NA	NA	NA	NA	NA
A2ML1	Alpha-2-macroglobulin-like protein 1 OS=Homo sapiens OX=9606 GN=A2ML1 PE=1 SV=3	74.9	111.6	77.8	80.2	NA	NA	NA	NA	NA
EPS8L1	Epidermal growth factor receptor kinase substrate 8-like protein 1 OS=Homo sapiens OX=9606 GN=EPS8L1 PE=1 SV=3	91.6	102.5	103.6	111.1	NA	NA	NA	NA	NA
PRDX4	Peroxiredoxin-4 OS=Homo sapiens OX=9606 GN=PRDX4 PE=1 SV=1	99	94	71.3	84.1	108.2	128.8	105.1	91.2	81.3
CLDN4	Claudin-4 OS=Homo sapiens OX=9606 GN=CLDN4 PE=1 SV=1	96.1	103.9	NA	NA	NA	NA	NA	NA	NA
IFT172	Intraflagellar transport protein 172 homolog OS=Homo sapiens OX=9606 GN=IFT172 PE=1 SV=2	92.8	83.6	NA	NA	NA	NA	NA	NA	NA
INA	Alpha-internexin OS=Homo sapiens OX=9606 GN=INA PE=1 SV=2	87.7	58.9	NA	NA	NA	NA	NA	NA	NA
NCF1	Neutrophil cytosol factor 1 OS=Homo sapiens OX=9606 GN=NCF1 PE=1 SV=4	82	82.2	NA	NA	NA	NA	NA	NA	NA
CALML5	Calmodulin-like protein 5 OS=Homo sapiens OX=9606 GN=CALML5 PE=1 SV=2	NA	NA	53.2	113.6	71.7	89.7	89.2	55.3	66.7
AHSA1	Activator of 90 kDa heat shock protein ATPase homolog 1 OS=Homo sapiens OX=9606 GN=AHSA1 PE=1 SV=1	108.1	101.2	88.5	97.6	NA	NA	NA	NA	NA
OLFML2B	Olfactomedin-like protein 2B OS=Homo sapiens OX=9606 GN=OLFML2B PE=2 SV=2	148.7	61.7	NA	NA	NA	NA	NA	NA	NA
EIF5A	Eukaryotic translation initiation factor 5A-1 OS=Homo sapiens OX=9606 GN=EIF5A PE=1 SV=2	113.1	134.3	114.1	108.1	NA	NA	NA	NA	NA
NACA4P	Putative nascent polypeptide-associated complex subunit alpha-like protein OS=Homo sapiens OX=9606 GN=NACA4P PE=5 SV=1	NA	NA	NA	NA	78.5	96.4	73.8	110.1	118.5
TPM1	Tropomyosin alpha-1 chain OS=Homo sapiens OX=9606 GN=TPM1 PE=1 SV=2	96.1	85	133.7	128.9	111.6	120.7	100.6	95.3	104.9
XRCC6	X-ray repair cross-complementing protein 6 OS=Homo sapiens OX=9606 GN=XRCC6 PE=1 SV=2	97.3	96.4	NA	NA	NA	NA	NA	NA	NA
SERPINB10	Serpin B10 OS=Homo sapiens OX=9606 GN=SERPINB10 PE=1 SV=1	75.6	70.3	NA	NA	NA	NA	NA	NA	NA
ZG16B	Zymogen granule protein 16 homolog B OS=Homo sapiens OX=9606 GN=ZG16B PE=1 SV=3	98.2	81.9	47.1	70.2	124.2	141	80.8	90.9	116.9
SEC24C	Protein transport protein Sec24C OS=Homo sapiens OX=9606 GN=SEC24C PE=1 SV=3	86.1	113.2	NA	NA	NA	NA	NA	NA	NA
HNRNPF	Heterogeneous nuclear ribonucleoprotein F OS=Homo sapiens OX=9606 GN=HNRNPF PE=1 SV=3	89.2	97.5	NA	NA	NA	NA	NA	NA	NA
CDK13	Cyclin-dependent kinase 13 OS=Homo sapiens OX=9606 GN=CDK13 PE=1 SV=2	112.4	105.7	NA	NA	NA	NA	NA	NA	NA
PPIA	Peptidyl-prolyl cis-trans isomerase A OS=Homo sapiens OX=9606 GN=PPIA PE=1 SV=2	106.8	136.3	147.6	134	98.3	95.1	104.2	116.7	73
RPL21	60S ribosomal protein L21 OS=Homo sapiens OX=9606 GN=RPL21 PE=1 SV=2	91.7	92.1	84.2	102.7	NA	NA	NA	NA	NA
RPL22	60S ribosomal protein L22 OS=Homo sapiens OX=9606 GN=RPL22 PE=1 SV=2	87.5	99.7	NA	NA	NA	NA	NA	NA	NA
PPP6C	Serine/threonine-protein phosphatase 6 catalytic subunit OS=Homo sapiens OX=9606 GN=PPP6C PE=1 SV=1	102.6	108.9	103	86.8	NA	NA	NA	NA	NA
CSK	Tyrosine-protein kinase CSK OS=Homo sapiens OX=9606 GN=CSK PE=1 SV=1	75.7	83.4	NA	NA	NA	NA	NA	NA	NA
PAIP1	Polyadenylate-binding protein-interacting protein 1 OS=Homo sapiens OX=9606 GN=PAIP1 PE=1 SV=1	100.4	112.1	NA	NA	NA	NA	NA	NA	NA
ACTN3	Alpha-actinin-3 OS=Homo sapiens OX=9606 GN=ACTN3 PE=1 SV=2	76.2	80.5	115	100	90.7	90.7	102.2	94.2	80.8
PPL	Periplakin OS=Homo sapiens OX=9606 GN=PPL PE=1 SV=4	78.9	103.6	74.7	97.6	100.6	119.8	113.6	93.4	99.8
EIF3L	Eukaryotic translation initiation factor 3 subunit L OS=Homo sapiens OX=9606 GN=EIF3L PE=1 SV=1	95.2	105.9	69.9	102.5	NA	NA	NA	NA	NA
ADAM15	Disintegrin and metalloproteinase domain-containing protein 15 OS=Homo sapiens OX=9606 GN=ADAM15 PE=1 SV=4	NA	NA	97	103.1	NA	NA	NA	NA	NA
LRATD2	Protein LRATD2 OS=Homo sapiens OX=9606 GN=LRATD2 PE=1 SV=1	NA	NA	67.8	111	NA	NA	NA	NA	NA
RHOC	Rho-related GTP-binding protein RhoC OS=Homo sapiens OX=9606 GN=RHOC PE=1 SV=1	143.2	114.9	104.9	89.6	NA	NA	NA	NA	NA
H2BC10; H2BC4; H2BC6; H2BC7; H2BC8	Histone H2B type 1-C/E/F/G/I OS=Homo sapiens OX=9606 GN=H2BC10 PE=1 SV=4	67.5	63	42.1	79.3	NA	NA	NA	NA	NA
BCAP31	B-cell receptor-associated protein 31 OS=Homo sapiens OX=9606 GN=BCAP31 PE=1 SV=3	86.8	114.3	NA	NA	NA	NA	NA	NA	NA
LPP	Lipoma-preferred partner OS=Homo sapiens OX=9606 GN=LPP PE=1 SV=1	107.1	182.2	97.8	94.7	NA	NA	NA	NA	NA
LIMA1	LIM domain and actin-binding protein 1 OS=Homo sapiens OX=9606 GN=LIMA1 PE=1 SV=1	90.7	118.6	85.6	71.5	NA	NA	NA	NA	NA
ATP5F1A	ATP synthase subunit alpha, mitochondrial OS=Homo sapiens OX=9606 GN=ATP5F1A PE=1 SV=1	105.6	102.4	NA	NA	NA	NA	NA	NA	NA
CFP	Properdin OS=Homo sapiens OX=9606 GN=CFP PE=1 SV=2	71	33.6	NA	NA	NA	NA	NA	NA	NA
ATP5F1B	ATP synthase subunit beta, mitochondrial OS=Homo sapiens OX=9606 GN=ATP5F1B PE=1 SV=3	104.4	102.2	112.6	62.2	94	121.5	65.8	104.3	85.2
TPT1	Translationally-controlled tumor protein OS=Homo sapiens OX=9606 GN=TPT1 PE=1 SV=1	114.5	120.7	94.8	132.2	87	93.3	103.8	93.3	67.1
CLIP1	CAP-Gly domain-containing linker protein 1 OS=Homo sapiens OX=9606 GN=CLIP1 PE=1 SV=2	85.7	99.3	NA	NA	NA	NA	NA	NA	NA
UBA1	Ubiquitin-like modifier-activating enzyme 1 OS=Homo sapiens OX=9606 GN=UBA1 PE=1 SV=3	109	131.7	138.1	114.5	98.5	103	93.7	108.1	81.9
H3C1; H3C10; H3C11; H3C12; H3C2; H3C3; H3C4; H3C6; H3C7; H3C8	Histone H3.1 OS=Homo sapiens OX=9606 GN=H3C12 PE=1 SV=2	54.8	79.8	39.5	63.3	NA	NA	NA	NA	NA
JPT2	Jupiter microtubule associated homolog 2 OS=Homo sapiens OX=9606 GN=JPT2 PE=1 SV=1	107.4	135.6	68.3	99.1	NA	NA	NA	NA	NA
DPP4	Dipeptidyl peptidase 4 OS=Homo sapiens OX=9606 GN=DPP4 PE=1 SV=2	102.3	83.1	83.3	52.2	NA	NA	NA	NA	NA
PCYT2	Ethanolamine-phosphate cytidylyltransferase OS=Homo sapiens OX=9606 GN=PCYT2 PE=1 SV=1	100.6	95.4	NA	NA	NA	NA	NA	NA	NA
H1-3	Histone H1.3 OS=Homo sapiens OX=9606 GN=H1-3 PE=1 SV=2	53.9	61	99.3	71.6	80.2	74.9	102.9	129.8	69.7
IGKV2D-26	Immunoglobulin kappa variable 2D-26 OS=Homo sapiens OX=9606 GN=IGKV2D-26 PE=3 SV=1	89.5	101	87.2	56.4	95.9	102.6	137.9	79.3	122.4
ATP12A	Potassium-transporting ATPase alpha chain 2 OS=Homo sapiens OX=9606 GN=ATP12A PE=1 SV=3	76.4	174.5	NA	NA	NA	NA	NA	NA	NA
MYO6	Unconventional myosin-VI OS=Homo sapiens OX=9606 GN=MYO6 PE=1 SV=4	87.8	132.5	NA	NA	NA	NA	NA	NA	NA
C7	Complement component C7 OS=Homo sapiens OX=9606 GN=C7 PE=1 SV=2	111.5	65	165.1	79.2	88.8	101.2	91.5	100.1	119.8
SASH3	SAM and SH3 domain-containing protein 3 OS=Homo sapiens OX=9606 GN=SASH3 PE=1 SV=2	106.2	89.4	NA	NA	NA	NA	NA	NA	NA
AP1B1	AP-1 complex subunit beta-1 OS=Homo sapiens OX=9606 GN=AP1B1 PE=1 SV=3	96.4	116.7	113.7	104.8	104	112.7	91.6	89.7	85.2
AP1B1	AP-1 complex subunit beta-1 OS=Homo sapiens OX=9606 GN=AP1B1 PE=1 SV=3	96.4	116.7	127.8	113.4	104	112.7	91.6	89.7	85.2
IGHV1-8	Immunoglobulin heavy variable 1-8 OS=Homo sapiens OX=9606 GN=IGHV1-8 PE=1 SV=1	126.9	76.3	79.6	90.6	118.9	141.3	93.1	86.1	104.3
CANX	Calnexin OS=Homo sapiens OX=9606 GN=CANX PE=1 SV=2	93	73.2	108.3	70.8	NA	NA	NA	NA	NA
IGHE	Immunoglobulin epsilon heavy chain OS=Homo sapiens OX=9606 PE=1 SV=1	NA	NA	107.8	31.3	NA	NA	NA	NA	NA
SLC12A2	Solute carrier family 12 member 2 OS=Homo sapiens OX=9606 GN=SLC12A2 PE=1 SV=1	85.5	158.8	103.9	94	85	110.3	83.9	72.8	136.8
CYRIB	CYFIP-related Rac1 interactor B OS=Homo sapiens OX=9606 GN=CYRIB PE=1 SV=1	97.7	77.2	NA	NA	NA	NA	NA	NA	NA
GPX5	Epididymal secretory glutathione peroxidase OS=Homo sapiens OX=9606 GN=GPX5 PE=1 SV=1	101.8	64.4	NA	NA	NA	NA	NA	NA	NA
SUMF2	Inactive C-alpha-formylglycine-generating enzyme 2 OS=Homo sapiens OX=9606 GN=SUMF2 PE=1 SV=2	100	114.8	98	92.3	85	103.4	95.5	124.4	84.1
NIF3L1	NIF3-like protein 1 OS=Homo sapiens OX=9606 GN=NIF3L1 PE=1 SV=2	114.5	127.3	113.8	155.7	NA	NA	NA	NA	NA
RPL3L	60S ribosomal protein L3-like OS=Homo sapiens OX=9606 GN=RPL3L PE=1 SV=3	86.2	166.9	NA	NA	NA	NA	NA	NA	NA
UBE2H	Ubiquitin-conjugating enzyme E2 H OS=Homo sapiens OX=9606 GN=UBE2H PE=1 SV=1	100.4	112.4	NA	NA	NA	NA	NA	NA	NA
H2AJ	Histone H2A.J OS=Homo sapiens OX=9606 GN=H2AJ PE=1 SV=1	89.5	99.4	76.7	86.9	96.6	87.2	102	119.7	98.5
ARPC1A	Actin-related protein 2/3 complex subunit 1A OS=Homo sapiens OX=9606 GN=ARPC1A PE=1 SV=2	98.1	138.6	122.6	128.8	NA	NA	NA	NA	NA
MYH7	Myosin-7 OS=Homo sapiens OX=9606 GN=MYH7 PE=1 SV=5	90.1	103.9	70.7	148.6	NA	NA	NA	NA	NA
H6PD	GDH/6PGL endoplasmic bifunctional protein OS=Homo sapiens OX=9606 GN=H6PD PE=1 SV=2	96.2	89.1	NA	NA	NA	NA	NA	NA	NA
HGFAC	Hepatocyte growth factor activator OS=Homo sapiens OX=9606 GN=HGFAC PE=1 SV=1	116.8	80.5	NA	NA	NA	NA	NA	NA	NA
GSTA3	Glutathione S-transferase A3 OS=Homo sapiens OX=9606 GN=GSTA3 PE=1 SV=3	110.9	113.2	153.4	102.9	83.3	61.5	73.7	183.2	70.7
MGP	Matrix Gla protein OS=Homo sapiens OX=9606 GN=MGP PE=1 SV=2	94.5	115.3	NA	NA	NA	NA	NA	NA	NA
CD177	CD177 antigen OS=Homo sapiens OX=9606 GN=CD177 PE=1 SV=2	70	62.8	NA	NA	NA	NA	NA	NA	NA
CDA	Cytidine deaminase OS=Homo sapiens OX=9606 GN=CDA PE=1 SV=2	80.3	80.2	79.7	90.9	NA	NA	NA	NA	NA
SERPINA5	Plasma serine protease inhibitor OS=Homo sapiens OX=9606 GN=SERPINA5 PE=1 SV=3	NA	NA	84.3	90	88.3	105.5	112	99.7	96.4
MUC4	Mucin-4 OS=Homo sapiens OX=9606 GN=MUC4 PE=1 SV=5	68.1	169.9	72.9	113.6	130.7	136.1	122.5	87.8	90
PURB	Transcriptional activator protein Pur-beta OS=Homo sapiens OX=9606 GN=PURB PE=1 SV=3	107.6	94.2	NA	NA	NA	NA	NA	NA	NA
ZNF662	Zinc finger protein 662 OS=Homo sapiens OX=9606 GN=ZNF662 PE=1 SV=1	113.1	74.1	NA	NA	NA	NA	NA	NA	NA
HNRNPL	Heterogeneous nuclear ribonucleoprotein L OS=Homo sapiens OX=9606 GN=HNRNPL PE=1 SV=2	82.8	79.6	81.1	78.1	101.8	105.5	93.2	95.9	78.8
IGLC3	Immunoglobulin lambda constant 3 OS=Homo sapiens OX=9606 GN=IGLC3 PE=1 SV=1	103.3	80.2	81.8	71.2	140.1	133.4	81.7	96	148.2
IGKV3-11	Immunoglobulin kappa variable 3-11 OS=Homo sapiens OX=9606 GN=IGKV3-11 PE=1 SV=1	105.4	89.8	77.2	79.2	131.9	112.4	130	68.2	89
PPP2R2C	Serine/threonine-protein phosphatase 2A 55 kDa regulatory subunit B gamma isoform OS=Homo sapiens OX=9606 GN=PPP2R2C PE=1 SV=4	99.4	129.5	110.2	108.5	NA	NA	NA	NA	NA
CLIC2	Chloride intracellular channel protein 2 OS=Homo sapiens OX=9606 GN=CLIC2 PE=1 SV=3	115.8	121.5	NA	NA	95.2	73.8	85	144.3	54.9
NSF	Vesicle-fusing ATPase OS=Homo sapiens OX=9606 GN=NSF PE=1 SV=3	90.8	132.7	91	88.4	NA	NA	NA	NA	NA
BAG3	BAG family molecular chaperone regulator 3 OS=Homo sapiens OX=9606 GN=BAG3 PE=1 SV=3	95.2	124.5	120.8	76.9	NA	NA	NA	NA	NA
IGHV3-64	Immunoglobulin heavy variable 3-64 OS=Homo sapiens OX=9606 GN=IGHV3-64 PE=3 SV=1	113.3	72.5	102.4	76.1	NA	NA	NA	NA	NA
ARHGEF18	Rho guanine nucleotide exchange factor 18 OS=Homo sapiens OX=9606 GN=ARHGEF18 PE=1 SV=4	122.7	85.2	NA	NA	NA	NA	NA	NA	NA
CSTB	Cystatin-B OS=Homo sapiens OX=9606 GN=CSTB PE=1 SV=2	105.2	102.4	129.7	104.1	112.5	107.6	117.6	108.5	67.9
ERO1A	ERO1-like protein alpha OS=Homo sapiens OX=9606 GN=ERO1A PE=1 SV=2	100.7	111.4	115.9	111.6	NA	NA	NA	NA	NA
NUDT5	ADP-sugar pyrophosphatase OS=Homo sapiens OX=9606 GN=NUDT5 PE=1 SV=1	106.6	106	128.1	111.1	104	92.3	97.6	115	94.1
AKR7L	Aflatoxin B1 aldehyde reductase member 4 OS=Homo sapiens OX=9606 GN=AKR7L PE=2 SV=7	110.8	118.1	NA	NA	61.1	75.3	76.6	145.8	87.1
ETFB	Electron transfer flavoprotein subunit beta OS=Homo sapiens OX=9606 GN=ETFB PE=1 SV=3	88.3	110.7	NA	NA	NA	NA	NA	NA	NA
POTEE	POTE ankyrin domain family member E OS=Homo sapiens OX=9606 GN=POTEE PE=2 SV=3	101.7	125.8	116.9	132.1	106.5	90.3	106.4	96.9	93.4
MFGE8	Lactadherin OS=Homo sapiens OX=9606 GN=MFGE8 PE=1 SV=3	123.3	71	82.8	44.5	NA	NA	NA	NA	NA
DYNC2H1	Cytoplasmic dynein 2 heavy chain 1 OS=Homo sapiens OX=9606 GN=DYNC2H1 PE=1 SV=4	87.4	116.3	NA	NA	NA	NA	NA	NA	NA
LGALS3	Galectin-3 OS=Homo sapiens OX=9606 GN=LGALS3 PE=1 SV=5	108.3	144.9	138.1	115.5	91.9	87.6	121.4	119.5	64
GOLPH3	Golgi phosphoprotein 3 OS=Homo sapiens OX=9606 GN=GOLPH3 PE=1 SV=1	128.1	138.2	NA	NA	NA	NA	NA	NA	NA
CCDC81	Coiled-coil domain-containing protein 81 OS=Homo sapiens OX=9606 GN=CCDC81 PE=1 SV=2	79.7	46	NA	NA	NA	NA	NA	NA	NA
PRSS2	Trypsin-2 OS=Homo sapiens OX=9606 GN=PRSS2 PE=1 SV=1	100.4	85.1	78.9	83.4	NA	NA	NA	NA	NA
RUFY3	Protein RUFY3 OS=Homo sapiens OX=9606 GN=RUFY3 PE=1 SV=1	95.4	112	NA	NA	NA	NA	NA	NA	NA
MT1A	Metallothionein-1A OS=Homo sapiens OX=9606 GN=MT1A PE=1 SV=2	183.2	112.7	117.1	82.8	NA	NA	NA	NA	NA
LDHA	L-lactate dehydrogenase A chain OS=Homo sapiens OX=9606 GN=LDHA PE=1 SV=2	107.6	178.8	150.4	159.1	82.8	74.6	92.8	122.6	67.7
S100A1	Protein S100-A1 OS=Homo sapiens OX=9606 GN=S100A1 PE=1 SV=2	122.7	75.1	NA	NA	NA	NA	NA	NA	NA
NUBP1	Cytosolic Fe-S cluster assembly factor NUBP1 OS=Homo sapiens OX=9606 GN=NUBP1 PE=1 SV=2	104.4	117.1	NA	NA	NA	NA	NA	NA	NA
PRKAR2A	cAMP-dependent protein kinase type II-alpha regulatory subunit OS=Homo sapiens OX=9606 GN=PRKAR2A PE=1 SV=2	91.2	81.3	131.3	96.6	NA	NA	NA	NA	NA
SPECC1	Cytospin-B OS=Homo sapiens OX=9606 GN=SPECC1 PE=1 SV=1	113.2	117.3	NA	NA	NA	NA	NA	NA	NA
CD44	CD44 antigen OS=Homo sapiens OX=9606 GN=CD44 PE=1 SV=3	113.9	83.7	62.3	75.8	NA	NA	NA	NA	NA
HSPA1B	Heat shock 70 kDa protein 1B OS=Homo sapiens OX=9606 GN=HSPA1B PE=1 SV=1	113.4	147.8	NA	NA	NA	NA	NA	NA	NA
ALYREF	THO complex subunit 4 OS=Homo sapiens OX=9606 GN=ALYREF PE=1 SV=3	94.5	102	NA	NA	NA	NA	NA	NA	NA
VWF	von Willebrand factor OS=Homo sapiens OX=9606 GN=VWF PE=1 SV=4	85	169.2	NA	NA	NA	NA	NA	NA	NA
RABGAP1	Rab GTPase-activating protein 1 OS=Homo sapiens OX=9606 GN=RABGAP1 PE=1 SV=3	85.6	106.4	NA	NA	NA	NA	NA	NA	NA
INTS2	Integrator complex subunit 2 OS=Homo sapiens OX=9606 GN=INTS2 PE=1 SV=2	76.2	104.1	NA	NA	NA	NA	NA	NA	NA
KRT25	Keratin, type I cytoskeletal 25 OS=Homo sapiens OX=9606 GN=KRT25 PE=1 SV=1	76.4	121.2	51	97.9	93.3	39.2	109	81.2	58.7
PRCP	Lysosomal Pro-X carboxypeptidase OS=Homo sapiens OX=9606 GN=PRCP PE=1 SV=1	99	78.4	199.9	95.6	NA	NA	NA	NA	NA
ADPRS	ADP-ribosylhydrolase ARH3 OS=Homo sapiens OX=9606 GN=ADPRS PE=1 SV=1	96.3	117.3	88.3	101.2	111.4	111.9	101.7	94	83.9
F12	Coagulation factor XII OS=Homo sapiens OX=9606 GN=F12 PE=1 SV=3	117.9	73.2	NA	NA	NA	NA	NA	NA	NA
ACTA2	Actin, aortic smooth muscle OS=Homo sapiens OX=9606 GN=ACTA2 PE=1 SV=1	103.8	121	104.8	119	NA	NA	NA	NA	NA
CIB1	Calcium and integrin-binding protein 1 OS=Homo sapiens OX=9606 GN=CIB1 PE=1 SV=4	79.8	104.8	NA	NA	NA	NA	NA	NA	NA
AMY2A	Pancreatic alpha-amylase OS=Homo sapiens OX=9606 GN=AMY2A PE=1 SV=2	108.4	86.7	75.9	67.2	75.2	107.6	118.4	76.1	108.2
CC2D1A	Coiled-coil and C2 domain-containing protein 1A OS=Homo sapiens OX=9606 GN=CC2D1A PE=1 SV=1	94.1	103.4	NA	NA	NA	NA	NA	NA	NA
TLR2	Toll-like receptor 2 OS=Homo sapiens OX=9606 GN=TLR2 PE=1 SV=1	NA	NA	81.6	70.3	NA	NA	NA	NA	NA
NEBL	Nebulette OS=Homo sapiens OX=9606 GN=NEBL PE=1 SV=1	129.7	91.5	63	89.8	NA	NA	NA	NA	NA
NUDT16	U8 snoRNA-decapping enzyme OS=Homo sapiens OX=9606 GN=NUDT16 PE=1 SV=2	96.7	105.5	NA	NA	NA	NA	NA	NA	NA
PFKM	ATP-dependent 6-phosphofructokinase, muscle type OS=Homo sapiens OX=9606 GN=PFKM PE=1 SV=2	98.4	97.3	114.2	91	NA	NA	NA	NA	NA
GNPNAT1	Glucosamine 6-phosphate N-acetyltransferase OS=Homo sapiens OX=9606 GN=GNPNAT1 PE=1 SV=1	113.7	86.4	NA	NA	106.9	102.9	116	74.7	78.5
HARS1	Histidine--tRNA ligase, cytoplasmic OS=Homo sapiens OX=9606 GN=HARS1 PE=1 SV=2	120.7	104.1	106.5	99	NA	NA	NA	NA	NA
TPI1	Triosephosphate isomerase OS=Homo sapiens OX=9606 GN=TPI1 PE=1 SV=4	113.8	162.6	150.6	135	89.1	78.1	91.7	128.7	68.9
BAIAP2	Brain-specific angiogenesis inhibitor 1-associated protein 2 OS=Homo sapiens OX=9606 GN=BAIAP2 PE=1 SV=1	94.1	110.8	NA	NA	NA	NA	NA	NA	NA
FGG	Fibrinogen gamma chain OS=Homo sapiens OX=9606 GN=FGG PE=1 SV=3	73.4	81.8	147	70.6	87.5	73.2	64.8	118.4	105.3
TAGLN3	Transgelin-3 OS=Homo sapiens OX=9606 GN=TAGLN3 PE=1 SV=2	119.3	74.5	81.7	63.2	NA	NA	NA	NA	NA
EDF1	Endothelial differentiation-related factor 1 OS=Homo sapiens OX=9606 GN=EDF1 PE=1 SV=1	88.5	86.9	NA	NA	NA	NA	NA	NA	NA
CRYZL1	Quinone oxidoreductase-like protein 1 OS=Homo sapiens OX=9606 GN=CRYZL1 PE=1 SV=2	92	163.9	NA	NA	NA	NA	NA	NA	NA
PPFIA1	Liprin-alpha-1 OS=Homo sapiens OX=9606 GN=PPFIA1 PE=1 SV=1	80.9	134.2	NA	NA	NA	NA	NA	NA	NA
UTS2	Urotensin-2 OS=Homo sapiens OX=9606 GN=UTS2 PE=1 SV=1	84.8	110.7	NA	NA	NA	NA	NA	NA	NA
H1-4	Histone H1.4 OS=Homo sapiens OX=9606 GN=H1-4 PE=1 SV=2	89.1	68.3	88.7	51.1	75.2	59	99.7	128.8	75.3
NAGLU	Alpha-N-acetylglucosaminidase OS=Homo sapiens OX=9606 GN=NAGLU PE=1 SV=2	108.5	106.4	82.6	102.5	NA	NA	NA	NA	NA
DNAJA1	DnaJ homolog subfamily A member 1 OS=Homo sapiens OX=9606 GN=DNAJA1 PE=1 SV=2	98.9	104	NA	NA	NA	NA	NA	NA	NA
IGKV2-30	Immunoglobulin kappa variable 2-30 OS=Homo sapiens OX=9606 GN=IGKV2-30 PE=3 SV=2	80.2	132	81	74.2	102.3	95.6	230.4	60.7	94.4
BROX	BRO1 domain-containing protein BROX OS=Homo sapiens OX=9606 GN=BROX PE=1 SV=1	107.6	103.2	96.1	74	NA	NA	NA	NA	NA
MYH9	Myosin-9 OS=Homo sapiens OX=9606 GN=MYH9 PE=1 SV=4	81.6	87.1	76.6	128	99.7	101.1	97.7	95.5	117
TRAPPC2L	Trafficking protein particle complex subunit 2-like protein OS=Homo sapiens OX=9606 GN=TRAPPC2L PE=1 SV=1	128.8	109.1	NA	NA	NA	NA	NA	NA	NA
MAPK9	Mitogen-activated protein kinase 9 OS=Homo sapiens OX=9606 GN=MAPK9 PE=1 SV=2	100.2	97.5	NA	NA	NA	NA	NA	NA	NA
CCT2	T-complex protein 1 subunit beta OS=Homo sapiens OX=9606 GN=CCT2 PE=1 SV=4	101.3	103.3	79.5	136.8	93.9	82.8	98.6	92	92.6
IGHD	Immunoglobulin delta heavy chain OS=Homo sapiens OX=9606 PE=1 SV=1	116.4	92.4	76.1	83	NA	NA	NA	NA	NA
RAB2B	Ras-related protein Rab-2B OS=Homo sapiens OX=9606 GN=RAB2B PE=1 SV=1	93.3	113.7	78.8	89.9	NA	NA	NA	NA	NA
CALM3	Calmodulin-3 OS=Homo sapiens OX=9606 GN=CALM3 PE=1 SV=1	119	105.9	NA	NA	NA	NA	NA	NA	NA
SHTN1	Shootin-1 OS=Homo sapiens OX=9606 GN=SHTN1 PE=1 SV=4	104.7	118.2	98.6	84.9	NA	NA	NA	NA	NA
MAGI2	Membrane-associated guanylate kinase, WW and PDZ domain-containing protein 2 OS=Homo sapiens OX=9606 GN=MAGI2 PE=1 SV=3	103.2	137.9	NA	NA	NA	NA	NA	NA	NA
RPL5	60S ribosomal protein L5 OS=Homo sapiens OX=9606 GN=RPL5 PE=1 SV=3	93	114.2	68.3	124.9	95.5	106.5	101.7	92.5	110
ANKRD13A	Ankyrin repeat domain-containing protein 13A OS=Homo sapiens OX=9606 GN=ANKRD13A PE=1 SV=3	85.7	69.7	NA	NA	NA	NA	NA	NA	NA
NFKB1	Nuclear factor NF-kappa-B p105 subunit OS=Homo sapiens OX=9606 GN=NFKB1 PE=1 SV=2	90	109.9	NA	NA	NA	NA	NA	NA	NA
H1-2	Histone H1.2 OS=Homo sapiens OX=9606 GN=H1-2 PE=1 SV=2	50	51.8	99.3	71.6	85.5	69.3	104.1	108.6	91
ARFGEF1	Brefeldin A-inhibited guanine nucleotide-exchange protein 1 OS=Homo sapiens OX=9606 GN=ARFGEF1 PE=1 SV=2	91.9	122.3	NA	NA	NA	NA	NA	NA	NA
OPLAH	5-oxoprolinase OS=Homo sapiens OX=9606 GN=OPLAH PE=1 SV=3	102.2	122.1	NA	NA	NA	NA	NA	NA	NA
SORD	Sorbitol dehydrogenase OS=Homo sapiens OX=9606 GN=SORD PE=1 SV=4	105.4	116.5	88.7	96.7	94.8	108	94	113.1	112.6
RPS4X	40S ribosomal protein S4, X isoform OS=Homo sapiens OX=9606 GN=RPS4X PE=1 SV=2	86.7	141.3	71.6	106.3	NA	NA	NA	NA	NA
OPRPN	Opiorphin prepropeptide OS=Homo sapiens OX=9606 GN=OPRPN PE=1 SV=2	87.7	84.4	54.2	75.8	183.9	208.2	86.2	85.5	86
GC	Vitamin D-binding protein OS=Homo sapiens OX=9606 GN=GC PE=1 SV=2	127.4	74.3	135.7	102.6	92.9	56.9	60.6	133.8	88
RABL6	Rab-like protein 6 OS=Homo sapiens OX=9606 GN=RABL6 PE=1 SV=2	104.3	109.1	NA	NA	NA	NA	NA	NA	NA
PLOD1	Procollagen-lysine,2-oxoglutarate 5-dioxygenase 1 OS=Homo sapiens OX=9606 GN=PLOD1 PE=1 SV=2	131.6	71.2	62.9	83.4	108.3	125.1	99.8	97	111.9
SEMA3E	Semaphorin-3E OS=Homo sapiens OX=9606 GN=SEMA3E PE=1 SV=1	68.4	81.8	NA	NA	NA	NA	NA	NA	NA
KNG1	Kininogen-1 OS=Homo sapiens OX=9606 GN=KNG1 PE=1 SV=2	129.5	54.5	146.6	75	87.9	62.5	68.2	132.3	86
ZYX	Zyxin OS=Homo sapiens OX=9606 GN=ZYX PE=1 SV=1	99.3	81.3	106.2	92.9	NA	NA	NA	NA	NA
ACTN2	Alpha-actinin-2 OS=Homo sapiens OX=9606 GN=ACTN2 PE=1 SV=1	NA	NA	NA	NA	95	98.4	107.3	103.7	69.4
GLUD2	Glutamate dehydrogenase 2, mitochondrial OS=Homo sapiens OX=9606 GN=GLUD2 PE=1 SV=2	112.2	109.4	75.8	132.9	NA	NA	NA	NA	NA
HEXB	Beta-hexosaminidase subunit beta OS=Homo sapiens OX=9606 GN=HEXB PE=1 SV=4	114.1	92.8	78.4	105.5	109.6	138.4	98.3	83.1	111.8
HEXB	Beta-hexosaminidase subunit beta OS=Homo sapiens OX=9606 GN=HEXB PE=1 SV=4	114.1	92.8	78.4	105.5	109.6	138.4	98.3	83.1	111.8
TWF2	Twinfilin-2 OS=Homo sapiens OX=9606 GN=TWF2 PE=1 SV=2	108.8	105.2	118.3	108.4	97.8	114.9	90.8	103.9	100.5
ZC3H6	Zinc finger CCCH domain-containing protein 6 OS=Homo sapiens OX=9606 GN=ZC3H6 PE=1 SV=2	104.3	117.6	NA	NA	NA	NA	NA	NA	NA
ABHD14B	Putative protein-lysine deacylase ABHD14B OS=Homo sapiens OX=9606 GN=ABHD14B PE=1 SV=1	113	130.9	104	133.7	100	92.1	102.7	96.8	107.3
TF	Serotransferrin OS=Homo sapiens OX=9606 GN=TF PE=1 SV=3	121.7	55.3	185.4	83.2	86.8	64.6	70.4	126.2	90
SBSN	Suprabasin OS=Homo sapiens OX=9606 GN=SBSN PE=1 SV=2	79	102.7	68.5	86.2	NA	NA	NA	NA	NA
BTBD8	BTB/POZ domain-containing protein 8 OS=Homo sapiens OX=9606 GN=BTBD8 PE=1 SV=3	128.8	61.2	NA	NA	NA	NA	NA	NA	NA
STXBP2	Syntaxin-binding protein 2 OS=Homo sapiens OX=9606 GN=STXBP2 PE=1 SV=2	95.8	102.1	NA	NA	NA	NA	NA	NA	NA
TNKS1BP1	182 kDa tankyrase-1-binding protein OS=Homo sapiens OX=9606 GN=TNKS1BP1 PE=1 SV=4	87.7	88	85.8	71.9	NA	NA	NA	NA	NA
FLG	Filaggrin OS=Homo sapiens OX=9606 GN=FLG PE=1 SV=3	80.9	90.3	71.8	84.2	220	286.3	132.2	31.9	63
[truncated: 1,123 more rows]

## Sheet: S3_Demographics in ELISA
Supplementary Table S3. Demographic details of subjects enrolled for ELISA research.
Variables	Responder (Eyes=11)	Non-responders (Eyes=10)
Age (years)	68.7± 15.3	65.3± 16.8
HbA1c (%)	7.7± 0.7	7.4± 1.2
Cre (mg/dL)	1.0± 0.9	1.1± 0.8
BUN (mg/dL)	25.5± 7.6	35.3± 37.7
pre-treatment CVA (logMAR)	0.38± 0.23	0.55± 0.43
post-treatment CVA (logMAR)	0.26± 0.17	0.56± 0.47
pre-treatment IOP (mmHg)	15.1± 2.8	16.0± 3.4
post-treatment IOP (mmHg)	14.6± 3.6	16.8± 3.8
DR staging	NPDR=5 PDR=6	NPDR=8 PDR=2
